# Supplementary material for: Growth hormone treatment improves the development of follicles and oocytes in prepubertal lambs
Source: J Ovarian Res. 2023 Jul 5;16:132. doi: 10.1186/s13048-023-01209-y (PMC10324218; doi:10.1186/s13048-023-01209-y)
Supplement: Supplementary file 1 — Addition file 1. DEGs in GC transcriptome between control and GH treatment groups. [file 13048_2023_1209_MOESM1_ESM.xlsx]

## Sheet: GH vs C DEGs-up
gene id	C1	C2	C3	GH1	GH2	GH3	log2FoldChange	pval	padj	Gene name	Gene description
ENSOARG00000000114	21	13	16	57	45	54	1.5829	0.0054592	0.36766	-	complement C3 [Source:NCBI gene (formerly Entrezgene);Acc:443475]
ENSOARG00000000175	194	143	160	378	369	561	1.3157	0.0024029	0.20835	SOCS3	suppressor of cytokine signaling 3 [Source:NCBI gene (formerly Entrezgene);Acc:100294595]
ENSOARG00000000208	25	14	8	226	145	181	3.492	2.8696e-11	6.3946e-08	-	claudin 11 [Source:NCBI gene (formerly Entrezgene);Acc:101113649]
ENSOARG00000000304	63	50	53	125	95	177	1.1695	0.012099	0.58866	ACKR3	atypical chemokine receptor 3 [Source:NCBI gene (formerly Entrezgene);Acc:101102850]
ENSOARG00000000417	21	59	105	133	178	318	1.6647	0.0020929	0.18991	S100A9	S100 calcium binding protein A9 [Source:NCBI gene (formerly Entrezgene);Acc:101122157]
ENSOARG00000000492	6	2	5	50	29	38	3.1286	9.8352e-06	0.0030869	NLRP12	NLR family pyrin domain containing 12 [Source:NCBI gene (formerly Entrezgene);Acc:101117610]
ENSOARG00000000528	2	10	2	40	35	30	2.7994	5.5937e-05	0.01165	-	-
ENSOARG00000000540	3	8	4	113	57	100	4.0626	4.3048e-11	8.7207e-08	-	alpha-1-macroglobulin-like [Source:NCBI gene (formerly Entrezgene);Acc:101104482]
ENSOARG00000000569	1246	551	290	3700	1987	2426	1.9066	0.00060296	0.073423	TNFAIP3	TNF alpha induced protein 3 [Source:NCBI gene (formerly Entrezgene);Acc:101113156]
ENSOARG00000000625	8	19	8	29	34	32	1.3479	0.029986	0.96499	-	-
ENSOARG00000000751	44	19	5	95	62	41	1.5104	0.037423	1	-	-
ENSOARG00000000912	135	119	116	283	244	364	1.1865	0.0068503	0.41482	-	annexin A8 [Source:NCBI gene (formerly Entrezgene);Acc:101114082]
ENSOARG00000000949	1	12	10	16	17	33	1.3908	0.043552	1	-	60S ribosomal protein L21-like [Source:NCBI gene (formerly Entrezgene);Acc:101103401]
ENSOARG00000000950	67	38	46	1500	1058	1525	4.692	2.3357e-21	1.735e-17	A2M	alpha-2-macroglobulin [Source:NCBI gene (formerly Entrezgene);Acc:101122940]
ENSOARG00000001355	30	34	17	73	72	109	1.5497	0.0021501	0.19258	-	-
ENSOARG00000001372	1	1	0	37	29	20	5.3597	8.5276e-08	6.13e-05	-	-
ENSOARG00000001557	57	75	85	286	278	456	2.1398	2.3331e-06	0.0010398	MEFV	MEFV innate immuity regulator, pyrin [Source:NCBI gene (formerly Entrezgene);Acc:101121821]
ENSOARG00000001636	5	1	1	16	13	18	2.6971	0.0041713	0.29985	-	sucrase-isomaltase [Source:NCBI gene (formerly Entrezgene);Acc:101102774]
ENSOARG00000001775	5	1	3	19	16	23	2.6397	0.0021323	0.19237	-	MN1 proto-oncogene, transcriptional regulator [Source:NCBI gene (formerly Entrezgene);Acc:101119165]
ENSOARG00000001799	15	4	4	48	38	47	2.4838	0.00010694	0.019419	-	amine oxidase copper containing 1 [Source:NCBI gene (formerly Entrezgene);Acc:101112561]
ENSOARG00000001890	1	1	0	6	6	7	3.1521	0.039738	1	-	-
ENSOARG00000001985	9	1	11	27	25	55	2.2827	0.00064328	0.077308	OLFM1	olfactomedin 1 [Source:HGNC Symbol;Acc:HGNC:17187]
ENSOARG00000002099	10	17	13	38	37	57	1.6219	0.0053482	0.36335	-	-
ENSOARG00000002103	0	0	0	7	3	9	#NAME?	0.0055443	0.36766	-	-
ENSOARG00000002158	34	22	32	96	53	77	1.3013	0.012198	0.59221	VASH1	vasohibin 1 [Source:NCBI gene (formerly Entrezgene);Acc:101112736]
ENSOARG00000002211	52	33	34	193	132	210	2.0952	1.2681e-05	0.0038187	SERPINB9	serpin family B member 9 [Source:HGNC Symbol;Acc:HGNC:8955]
ENSOARG00000002251	1	13	6	39	40	66	2.7207	1.348e-05	0.0040051	IDO1	indoleamine 2,3-dioxygenase 1 [Source:NCBI gene (formerly Entrezgene);Acc:100196903]
ENSOARG00000002446	1	0	0	16	10	18	5.4217	6.18e-05	0.012751	GOLT1A	golgi transport 1A [Source:NCBI gene (formerly Entrezgene);Acc:101107979]
ENSOARG00000002479	35	50	26	96	69	110	1.2095	0.012741	0.60837	PIK3R5	phosphoinositide-3-kinase regulatory subunit 5 [Source:NCBI gene (formerly Entrezgene);Acc:101109983]
ENSOARG00000002569	44	32	12	88	81	74	1.4032	0.0063454	0.39719	-	-
ENSOARG00000002587	9	38	35	47	61	130	1.4055	0.022955	0.84178	CLEC4G	C-type lectin domain family 4 member G [Source:NCBI gene (formerly Entrezgene);Acc:101123627]
ENSOARG00000002619	25	12	9	85	58	93	2.2876	2.9977e-05	0.0076283	CLEC4D	C-type lectin domain family 4 member D [Source:NCBI gene (formerly Entrezgene);Acc:101104735]
ENSOARG00000002637	12	6	25	30	34	61	1.4676	0.013392	0.62099	-	CD209 antigen-like protein 2 [Source:NCBI gene (formerly Entrezgene);Acc:101102057]
ENSOARG00000002682	44	19	15	92	59	64	1.4156	0.0076885	0.44969	NTN1	netrin 1 [Source:HGNC Symbol;Acc:HGNC:8029]
ENSOARG00000002701	8	1	7	22	16	32	2.0724	0.0060308	0.38507	-	-
ENSOARG00000002714	12	15	8	29	31	30	1.2859	0.042708	1	-	-
ENSOARG00000002744	5	1	8	19	16	20	1.9393	0.017899	0.732	-	-
ENSOARG00000002754	814	1381	1475	2721	3647	5691	1.6155	0.00010486	0.019311	PTX3	pentraxin 3 [Source:NCBI gene (formerly Entrezgene);Acc:100034672]
ENSOARG00000002758	18	38	27	36	70	77	1.0441	0.042469	1	CLHC1	clathrin heavy chain linker domain containing 1 [Source:NCBI gene (formerly Entrezgene);Acc:101123282]
ENSOARG00000002802	0	0	0	4	3	7	#NAME?	0.022379	0.83228	DIO2	iodothyronine deiodinase 2 [Source:NCBI gene (formerly Entrezgene);Acc:100310793]
ENSOARG00000002898	31	29	25	60	56	77	1.1019	0.03371	1	-	LDL receptor related protein 11 [Source:NCBI gene (formerly Entrezgene);Acc:101104759]
ENSOARG00000002985	40	68	25	115	108	158	1.4093	0.002626	0.21998	-	SLA class II histocompatibility antigen, DQ haplotype D alpha chain [Source:NCBI gene (formerly Entrezgene);Acc:101120148]
ENSOARG00000003167	77	71	66	204	161	229	1.3946	0.0022546	0.20016	LCP2	lymphocyte cytosolic protein 2 [Source:NCBI gene (formerly Entrezgene);Acc:101105277]
ENSOARG00000003329	13	10	20	49	46	64	1.8203	0.0015754	0.15465	SULF1	sulfatase 1 [Source:NCBI gene (formerly Entrezgene);Acc:101103485]
ENSOARG00000003501	484	327	334	1925	1569	2033	2.204	4.2398e-07	0.00026045	PDK4	pyruvate dehydrogenase kinase 4 [Source:NCBI gene (formerly Entrezgene);Acc:101117752]
ENSOARG00000003708	54	99	88	459	582	1063	3.0117	1.2712e-07	8.8526e-05	DEPP1	DEPP1 autophagy regulator [Source:NCBI gene (formerly Entrezgene);Acc:101120888]
ENSOARG00000003709	8	8	34	38	27	61	1.2558	0.032446	1	KLHL40	kelch like family member 40 [Source:NCBI gene (formerly Entrezgene);Acc:101119589]
ENSOARG00000003714	75	49	73	126	147	161	1.0804	0.021694	0.81798	ENPEP	glutamyl aminopeptidase [Source:NCBI gene (formerly Entrezgene);Acc:101117763]
ENSOARG00000003757	5	1	1	7	14	10	2.12	0.046794	1	HHATL	hedgehog acyltransferase like [Source:NCBI gene (formerly Entrezgene);Acc:101117452]
ENSOARG00000003817	103	35	15	312	180	145	2.0276	0.0054667	0.36766	RYR2	ryanodine receptor 2 [Source:NCBI gene (formerly Entrezgene);Acc:101118500]
ENSOARG00000003843	4	10	4	25	12	43	2.0023	0.0062998	0.39545	GDAP1L1	ganglioside induced differentiation associated protein 1 like 1 [Source:NCBI gene (formerly Entrezgene);Acc:101105842]
ENSOARG00000004007	60	26	64	192	161	136	1.6753	0.00053953	0.067544	LIPG	lipase G, endothelial type [Source:NCBI gene (formerly Entrezgene);Acc:101111679]
ENSOARG00000004215	13	32	11	44	35	58	1.1697	0.031495	0.99271	NFATC1	nuclear factor of activated T cells 1 [Source:HGNC Symbol;Acc:HGNC:7775]
ENSOARG00000004253	327	508	566	1336	1398	2321	1.7535	3.3352e-05	0.0080261	-	C-C motif chemokine 4 [Source:NCBI gene (formerly Entrezgene);Acc:101114285]
ENSOARG00000004314	86	216	238	330	550	1011	1.69	0.0065029	0.40031	-	G0/G1 switch 2 [Source:NCBI gene (formerly Entrezgene);Acc:101121790]
ENSOARG00000004367	312	685	612	1081	1304	2210	1.4031	0.00068662	0.080144	-	C-C motif chemokine 3 [Source:NCBI gene (formerly Entrezgene);Acc:101114535]
ENSOARG00000004474	59	22	2	101	76	75	1.5536	0.0041653	0.29985	-	zinc finger protein 365 [Source:NCBI gene (formerly Entrezgene);Acc:101122160]
ENSOARG00000004520	0	0	0	9	6	26	#NAME?	0.00054989	0.068457	-	mast cell protease 2 [Source:NCBI gene (formerly Entrezgene);Acc:101112678]
ENSOARG00000004523	1508	1236	1165	4413	3484	5134	1.6591	8.5553e-05	0.016294	SOD2	superoxide dismutase 2 [Source:NCBI gene (formerly Entrezgene);Acc:780457]
ENSOARG00000004617	8	14	10	56	40	110	2.557	0.00012136	0.020644	-	hydroxycarboxylic acid receptor 2 [Source:NCBI gene (formerly Entrezgene);Acc:101102014]
ENSOARG00000004791	40	16	8	138	84	150	2.4661	1.6136e-06	0.00078168	NETO1	neuropilin and tolloid like 1 [Source:NCBI gene (formerly Entrezgene);Acc:101102607]
ENSOARG00000004807	115	109	81	373	268	367	1.6469	0.00021838	0.033105	-	-
ENSOARG00000004859	44	78	66	117	104	190	1.0211	0.023928	0.86282	-	-
ENSOARG00000004969	2	0	1	4	16	9	3.2758	0.016634	0.70387	SLPI	secretory leukocyte peptidase inhibitor [Source:NCBI gene (formerly Entrezgene);Acc:641306]
ENSOARG00000005000	17	12	21	71	110	156	2.675	4.3245e-07	0.00026045	-	-
ENSOARG00000005114	3	5	4	33	13	21	2.401	0.0021759	0.19395	-	-
ENSOARG00000005117	141	86	48	214	169	246	1.1168	0.012913	0.60837	THBD	thrombomodulin [Source:NCBI gene (formerly Entrezgene);Acc:101103256]
ENSOARG00000005124	2	2	4	55	40	63	4.2335	4.4344e-09	5.2009e-06	TRPA1	transient receptor potential cation channel subfamily A member 1 [Source:NCBI gene (formerly Entrezgene);Acc:101115717]
ENSOARG00000005159	98	122	74	417	357	610	2.1325	1.5522e-06	0.00076864	-	plasminogen activator inhibitor 2-like [Source:NCBI gene (formerly Entrezgene);Acc:101104705]
ENSOARG00000005209	3091	1979	1342	7589	5544	6910	1.5781	0.00019389	0.030427	SDC4	syndecan 4 [Source:HGNC Symbol;Acc:HGNC:10661]
ENSOARG00000005222	54	43	34	108	85	172	1.3802	0.0035955	0.2684	CYP27B1	25-hydroxyvitamin D-1 alpha hydroxylase, mitochondrial [Source:NCBI gene (formerly Entrezgene);Acc:101116039]
ENSOARG00000005275	461	394	260	1670	1363	1680	2.0054	3.451e-06	0.0013034	PXDN	peroxidasin [Source:NCBI gene (formerly Entrezgene);Acc:101112956]
ENSOARG00000005384	17	40	58	59	87	99	1.012	0.041183	1	-	complement C3 [Source:NCBI gene (formerly Entrezgene);Acc:101108131]
ENSOARG00000005431	271	206	251	526	462	572	1.0338	0.016643	0.70387	MOCOS	molybdenum cofactor sulfurase [Source:NCBI gene (formerly Entrezgene);Acc:101115591]
ENSOARG00000005462	14	7	9	27	20	34	1.3602	0.040616	1	AFMID	arylformamidase [Source:NCBI gene (formerly Entrezgene);Acc:101123646]
ENSOARG00000005523	125	101	87	229	234	222	1.0701	0.017898	0.732	-	tumor necrosis factor alpha-induced protein 2 [Source:NCBI gene (formerly Entrezgene);Acc:101122983]
ENSOARG00000005557	677	609	528	1668	1568	1912	1.4311	0.00072225	0.083392	PLSCR1	phospholipid scramblase 1 [Source:NCBI gene (formerly Entrezgene);Acc:101102861]
ENSOARG00000005630	264	134	99	687	407	506	1.6308	0.0002204	0.033185	PLSCR4	phospholipid scramblase 4 [Source:NCBI gene (formerly Entrezgene);Acc:101103365]
ENSOARG00000005662	0	0	0	8	0	7	#NAME?	0.026535	0.91306	-	-
ENSOARG00000005685	2242	1104	1017	3871	2941	3266	1.1549	0.0066011	0.40383	PLOD2	procollagen-lysine,2-oxoglutarate 5-dioxygenase 2 [Source:NCBI gene (formerly Entrezgene);Acc:101103613]
ENSOARG00000005719	892	987	1504	2886	4139	4033	1.647	0.00011218	0.01984	CDK7	cyclin dependent kinase 7 [Source:NCBI gene (formerly Entrezgene);Acc:101119934]
ENSOARG00000005926	360	308	625	756	880	1172	1.0501	0.013399	0.62099	PCOLCE2	procollagen C-endopeptidase enhancer 2 [Source:NCBI gene (formerly Entrezgene);Acc:101104952]
ENSOARG00000005941	7	7	4	19	15	41	1.9339	0.0062654	0.3944	TNC	tenascin C [Source:NCBI gene (formerly Entrezgene);Acc:101118337]
ENSOARG00000005959	14	4	2	20	22	22	1.6319	0.028894	0.94688	TNFSF8	TNF superfamily member 8 [Source:NCBI gene (formerly Entrezgene);Acc:101102699]
ENSOARG00000006007	16	10	4	35	27	37	1.6465	0.0099947	0.52307	NGFR	nerve growth factor receptor [Source:HGNC Symbol;Acc:HGNC:7809]
ENSOARG00000006196	0	1	0	3	5	12	4.1043	0.015227	0.66795	-	-
ENSOARG00000006246	8	6	16	30	26	82	2.0929	0.012842	0.60837	FAP	fibroblast activation protein alpha [Source:NCBI gene (formerly Entrezgene);Acc:101106492]
ENSOARG00000006322	215	80	62	429	238	271	1.3498	0.016043	0.69148	LIF	LIF interleukin 6 family cytokine [Source:NCBI gene (formerly Entrezgene);Acc:101110180]
ENSOARG00000006353	51	37	43	115	118	161	1.5144	0.0016145	0.15779	-	oncostatin M [Source:NCBI gene (formerly Entrezgene);Acc:101122466]
ENSOARG00000006362	102	63	150	769	848	1337	3.157	6.351e-12	1.5725e-08	GCG	glucagon [Source:NCBI gene (formerly Entrezgene);Acc:443179]
ENSOARG00000006397	43	25	31	81	69	67	1.0842	0.037653	1	NTNG2	netrin G2 [Source:HGNC Symbol;Acc:HGNC:14288]
ENSOARG00000006407	36	23	15	85	64	60	1.4452	0.0066516	0.40392	EPHA5	ephrin type-A receptor 5 [Source:NCBI gene (formerly Entrezgene);Acc:101119989]
ENSOARG00000006445	3	0	3	6	6	22	2.4108	0.043117	1	IL19	interleukin 19 [Source:NCBI gene (formerly Entrezgene);Acc:101112663]
ENSOARG00000006452	5	6	2	13	14	20	1.7507	0.034616	1	SLC46A2	solute carrier family 46 member 2 [Source:NCBI gene (formerly Entrezgene);Acc:101120639]
ENSOARG00000006495	2292	2952	4261	5158	6926	9039	1.0716	0.0095345	0.51197	ATP1B3	ATPase Na+/K+ transporting subunit beta 3 [Source:NCBI gene (formerly Entrezgene);Acc:101107568]
ENSOARG00000006514	118	41	47	193	113	169	1.1503	0.014251	0.6445	FRMD4A	FERM domain containing 4A [Source:NCBI gene (formerly Entrezgene);Acc:101115892]
ENSOARG00000006807	20	27	45	54	78	156	1.5407	0.010656	0.5448	RAB20	RAB20, member RAS oncogene family [Source:NCBI gene (formerly Entrezgene);Acc:101116740]
ENSOARG00000006889	165	130	58	954	750	1116	2.912	1.2374e-10	1.9697e-07	-	plasminogen activator inhibitor 2 [Source:NCBI gene (formerly Entrezgene);Acc:101105044]
ENSOARG00000006971	1	9	4	20	26	23	2.1965	0.0034119	0.25773	-	serpin family B member 10 [Source:NCBI gene (formerly Entrezgene);Acc:101105297]
ENSOARG00000007099	20	24	17	48	49	67	1.3367	0.013741	0.6296	-	-
ENSOARG00000007270	119	82	84	231	186	334	1.312	0.0031798	0.24604	LAMC3	laminin subunit gamma 3 [Source:NCBI gene (formerly Entrezgene);Acc:101122429]
ENSOARG00000007382	338	401	599	923	866	1568	1.2355	0.0031076	0.24298	SDS	serine dehydratase [Source:NCBI gene (formerly Entrezgene);Acc:101112348]
ENSOARG00000007388	19	11	21	25	42	57	1.2089	0.037516	1	MSX1	msh homeobox 1 [Source:HGNC Symbol;Acc:HGNC:7391]
ENSOARG00000007449	6	7	2	9	23	21	1.7315	0.028727	0.94375	ENOX1	ecto-NOX disulfide-thiol exchanger 1 [Source:NCBI gene (formerly Entrezgene);Acc:101102318]
ENSOARG00000007451	15	20	4	38	27	36	1.2747	0.034916	1	CRLF2	cytokine receptor like factor 2 [Source:NCBI gene (formerly Entrezgene);Acc:101113732]
ENSOARG00000007536	4	6	8	24	20	27	1.9032	0.0090782	0.49462	-	-
ENSOARG00000007578	48	39	22	104	83	98	1.3146	0.0080226	0.46056	SCIN	scinderin [Source:NCBI gene (formerly Entrezgene);Acc:101123369]
ENSOARG00000007591	32	17	14	108	68	114	2.1294	4.4863e-05	0.0098984	NLRP3	NLR family pyrin domain containing 3 [Source:NCBI gene (formerly Entrezgene);Acc:101107699]
ENSOARG00000007592	102	70	74	283	232	319	1.691	0.0001924	0.030408	PTGS2	prostaglandin-endoperoxide synthase 2 [Source:NCBI gene (formerly Entrezgene);Acc:443460]
ENSOARG00000007643	2	0	0	18	6	9	4.0322	0.0024156	0.20864	-	-
ENSOARG00000007910	23	2	7	36	43	21	1.6504	0.026089	0.90414	-	-
ENSOARG00000008183	567	576	342	1525	1221	1668	1.4873	0.00042388	0.056561	TRIB1	tribbles pseudokinase 1 [Source:HGNC Symbol;Acc:HGNC:16891]
ENSOARG00000008249	446	317	188	807	712	760	1.1958	0.0053029	0.36138	ASPN	asporin [Source:NCBI gene (formerly Entrezgene);Acc:101108885]
ENSOARG00000008333	33	45	34	213	171	266	2.4433	3.028e-07	0.00019846	TNF	tumor necrosis factor [Source:NCBI gene (formerly Entrezgene);Acc:443540]
ENSOARG00000008369	6	31	30	39	43	73	1.0957	0.037986	1	CD40	CD40 molecule [Source:NCBI gene (formerly Entrezgene);Acc:443232]
ENSOARG00000008507	17	6	11	61	48	77	2.3891	4.1574e-05	0.0094287	ALPL	alkaline phosphatase, biomineralization associated [Source:NCBI gene (formerly Entrezgene);Acc:101123195]
ENSOARG00000008665	2704	2440	1968	5324	4893	6230	1.1327	0.0064202	0.39867	CDV3	CDV3 homolog [Source:NCBI gene (formerly Entrezgene);Acc:101115093]
ENSOARG00000008681	828	449	368	1807	1210	1599	1.4263	0.00083849	0.092609	SPSB1	splA/ryanodine receptor domain and SOCS box containing 1 [Source:NCBI gene (formerly Entrezgene);Acc:101117602]
ENSOARG00000008743	118	40	34	477	223	204	2.2062	0.008592	0.47628	CNTN4	contactin-4 [Source:NCBI gene (formerly Entrezgene);Acc:101112093]
ENSOARG00000008775	468	417	256	1012	818	1157	1.3051	0.0019897	0.1849	-	selenoprotein P [Source:NCBI gene (formerly Entrezgene);Acc:101101920]
ENSOARG00000008867	124	142	124	276	215	366	1.043	0.015901	0.68672	PLAUR	plasminogen activator, urokinase receptor [Source:NCBI gene (formerly Entrezgene);Acc:100302564]
ENSOARG00000008913	27	55	74	104	100	138	1.0489	0.02638	0.9114	CSRP3	cysteine and glycine rich protein 3 [Source:NCBI gene (formerly Entrezgene);Acc:101115999]
ENSOARG00000008973	65	60	42	127	109	125	1.0401	0.028065	0.93203	EPDR1	ependymin related 1 [Source:HGNC Symbol;Acc:HGNC:17572]
ENSOARG00000008974	60	21	17	99	68	77	1.2696	0.013942	0.63506	ADAM11	ADAM metallopeptidase domain 11 [Source:NCBI gene (formerly Entrezgene);Acc:101117948]
ENSOARG00000009054	0	0	2	7	11	11	3.8362	0.0046694	0.32618	FGL1	fibrinogen like 1 [Source:NCBI gene (formerly Entrezgene);Acc:101118665]
ENSOARG00000009130	28	17	16	57	47	70	1.438	0.0084292	0.47077	ITGAX	integrin subunit alpha X [Source:NCBI gene (formerly Entrezgene);Acc:101106739]
ENSOARG00000009163	90	14	29	177	97	98	1.463	0.032641	1	KCNMA1	potassium calcium-activated channel subfamily M alpha 1 [Source:NCBI gene (formerly Entrezgene);Acc:100270685]
ENSOARG00000009205	62	32	27	171	91	126	1.6228	0.00088554	0.095793	CDA	cytidine deaminase [Source:NCBI gene (formerly Entrezgene);Acc:101102378]
ENSOARG00000009241	49	83	90	137	172	297	1.3434	0.0026357	0.21998	CCL8	C-C motif chemokine 8 [Source:NCBI gene (formerly Entrezgene);Acc:101119572]
ENSOARG00000009293	0	3	6	285	240	233	6.3368	1.2017e-23	1.3389e-19	CNTN3	contactin 3 [Source:NCBI gene (formerly Entrezgene);Acc:101113628]
ENSOARG00000009308	131	245	420	349	573	955	1.1391	0.033925	1	-	-
ENSOARG00000009339	134	167	191	311	302	466	1.0445	0.014954	0.66381	SLC43A3	proteoglycan 3-like [Source:NCBI gene (formerly Entrezgene);Acc:101105022]
ENSOARG00000009395	21	19	26	64	71	47	1.4251	0.0097005	0.516	-	-
ENSOARG00000009537	76	38	33	152	96	126	1.2887	0.0075626	0.44597	-	-
ENSOARG00000009552	37	51	52	144	153	135	1.563	0.0011008	0.11409	-	-
ENSOARG00000009627	192	329	265	422	451	916	1.0681	0.012257	0.59247	CCL2	C-C motif chemokine 2 [Source:NCBI gene (formerly Entrezgene);Acc:101120093]
ENSOARG00000009769	53	37	38	122	82	162	1.4287	0.0028404	0.2292	TRAF3IP2	TRAF3 interacting protein 2 [Source:NCBI gene (formerly Entrezgene);Acc:101109809]
ENSOARG00000009845	88	52	38	462	271	348	2.5418	5.009e-08	3.9864e-05	OSMR	oncostatin M receptor [Source:NCBI gene (formerly Entrezgene);Acc:101105948]
ENSOARG00000009868	248	233	216	828	907	862	1.835	2.6184e-05	0.0068645	-	-
ENSOARG00000009911	1326	126	1721	4375	4571	3570	1.9706	7.9513e-06	0.0026057	PROM1	prominin 1 [Source:NCBI gene (formerly Entrezgene);Acc:101107197]
ENSOARG00000009938	11	3	5	41	16	43	2.3265	0.00066768	0.079141	KYNU	kynureninase [Source:NCBI gene (formerly Entrezgene);Acc:101101867]
ENSOARG00000009963	159	314	428	728	1045	1806	1.8856	0.00031385	0.044547	-	serum amyloid A protein-like [Source:NCBI gene (formerly Entrezgene);Acc:101121216]
ENSOARG00000010012	30	22	22	81	54	66	1.38	0.0094554	0.51018	-	sorting nexin 10 [Source:NCBI gene (formerly Entrezgene);Acc:101106676]
ENSOARG00000010072	4983	3046	2049	11072	7675	9697	1.4321	0.00068693	0.080144	ERRFI1	ERBB receptor feedback inhibitor 1 [Source:NCBI gene (formerly Entrezgene);Acc:101115142]
ENSOARG00000010278	22	5	6	49	27	28	1.6271	0.013942	0.63506	FOXP3	forkhead box P3 [Source:NCBI gene (formerly Entrezgene);Acc:100240742]
ENSOARG00000010437	0	0	0	17	11	11	#NAME?	3.0124e-05	0.0076283	DLGAP1	DLG associated protein 1 [Source:NCBI gene (formerly Entrezgene);Acc:101105792]
ENSOARG00000010473	35	37	24	91	87	91	1.4137	0.004931	0.34231	EPB41L3	erythrocyte membrane protein band 4.1 like 3 [Source:NCBI gene (formerly Entrezgene);Acc:101106481]
ENSOARG00000010719	282	195	130	716	537	563	1.5214	0.00049901	0.063543	LPL	lipoprotein lipase [Source:NCBI gene (formerly Entrezgene);Acc:443408]
ENSOARG00000010770	96	50	52	157	118	152	1.0483	0.025825	0.90202	STARD13	StAR related lipid transfer domain containing 13 [Source:NCBI gene (formerly Entrezgene);Acc:101108664]
ENSOARG00000010808	14	1	9	44	39	49	2.4278	0.00015993	0.026231	TEAD4	TEA domain transcription factor 4 [Source:NCBI gene (formerly Entrezgene);Acc:101112975]
ENSOARG00000010929	4	2	7	18	15	33	2.2646	0.0037341	0.27462	ROBO4	roundabout guidance receptor 4 [Source:NCBI gene (formerly Entrezgene);Acc:101108966]
ENSOARG00000010930	261	189	135	644	380	489	1.3056	0.0027048	0.22407	CDCP1	CUB domain containing protein 1 [Source:NCBI gene (formerly Entrezgene);Acc:101105034]
ENSOARG00000010953	11	1	9	35	29	44	2.3208	0.00056515	0.069579	XDH	xanthine dehydrogenase [Source:NCBI gene (formerly Entrezgene);Acc:780499]
ENSOARG00000010957	93	50	39	196	135	217	1.5164	0.0010841	0.11341	AEN	apoptosis enhancing nuclease [Source:NCBI gene (formerly Entrezgene);Acc:101116260]
ENSOARG00000010962	39	14	9	242	81	102	2.7392	0.010586	0.5448	ADAMTS9	ADAM metallopeptidase with thrombospondin type 1 motif 9 [Source:NCBI gene (formerly Entrezgene);Acc:101119080]
ENSOARG00000011051	64	13	12	257	129	167	2.5989	6.7146e-05	0.01348	CRISPLD2	cysteine rich secretory protein LCCL domain containing 2 [Source:NCBI gene (formerly Entrezgene);Acc:101102507]
ENSOARG00000011072	14	7	10	17	30	48	1.5303	0.016615	0.70387	LYVE1	lymphatic vessel endothelial hyaluronan receptor 1 [Source:NCBI gene (formerly Entrezgene);Acc:101103009]
ENSOARG00000011075	3	0	2	23	8	8	2.9667	0.022346	0.83228	SELE	selectin E [Source:NCBI gene (formerly Entrezgene);Acc:443127]
ENSOARG00000011130	1938	1322	1177	4558	3310	4212	1.3794	0.0010895	0.11345	SBNO2	strawberry notch homolog 2 [Source:NCBI gene (formerly Entrezgene);Acc:101113412]
ENSOARG00000011146	203	119	94	334	258	310	1.0545	0.017434	0.72402	PADI2	peptidyl arginine deiminase 2 [Source:NCBI gene (formerly Entrezgene);Acc:101108464]
ENSOARG00000011267	4	2	0	11	20	14	2.8544	0.0033039	0.25388	CSMD3	CUB and Sushi multiple domains 3 [Source:NCBI gene (formerly Entrezgene);Acc:101116738]
ENSOARG00000011356	6224	10056	9510	14491	16512	26538	1.0564	0.0090652	0.49462	GADD45A	growth arrest and DNA damage inducible alpha [Source:NCBI gene (formerly Entrezgene);Acc:101115240]
ENSOARG00000011405	62	122	132	186	195	368	1.1362	0.0086693	0.47937	-	-
ENSOARG00000011463	1525	2338	2392	3376	4061	6801	1.084	0.007605	0.44597	IER3	immediate early response 3 [Source:NCBI gene (formerly Entrezgene);Acc:101108867]
ENSOARG00000011549	19	8	2	71	32	39	2.2416	0.0034008	0.25773	-	-
ENSOARG00000011582	107	88	42	195	131	195	1.0536	0.019826	0.78008	CYP26B1	cytochrome P450 26B1 [Source:NCBI gene (formerly Entrezgene);Acc:101110922]
ENSOARG00000011692	70	45	45	164	123	216	1.5706	0.00077324	0.087466	LOXL4	lysyl oxidase like 4 [Source:NCBI gene (formerly Entrezgene);Acc:101117380]
ENSOARG00000011752	0	0	1	2	8	6	3.9865	0.037468	1	LRRC43	leucine rich repeat containing 43 [Source:NCBI gene (formerly Entrezgene);Acc:101102515]
ENSOARG00000011811	10	11	7	40	41	33	1.9639	0.0019541	0.18317	STEAP4	STEAP4 metalloreductase [Source:NCBI gene (formerly Entrezgene);Acc:101111187]
ENSOARG00000011885	160	28	196	536	491	548	2.0058	9.5425e-06	0.0030514	DPP10	dipeptidyl peptidase like 10 [Source:NCBI gene (formerly Entrezgene);Acc:101109248]
ENSOARG00000012021	59	103	98	206	229	360	1.512	0.00064874	0.077308	IL6	interleukin 6 [Source:NCBI gene (formerly Entrezgene);Acc:443406]
ENSOARG00000012272	2094	925	581	3291	1936	2340	1.0191	0.042362	1	FKBP5	FKBP prolyl isomerase 5 [Source:NCBI gene (formerly Entrezgene);Acc:101118565]
ENSOARG00000012373	77	41	52	144	104	141	1.1336	0.017377	0.72388	ADAM19	ADAM metallopeptidase domain 19 [Source:NCBI gene (formerly Entrezgene);Acc:101113590]
ENSOARG00000012436	5	5	6	13	18	30	1.8344	0.01588	0.68672	CRISP2	cysteine rich secretory protein 2 [Source:HGNC Symbol;Acc:HGNC:12024]
ENSOARG00000012606	7	13	8	36	45	56	2.1923	0.00031739	0.044764	CSF3	colony stimulating factor 3 [Source:HGNC Symbol;Acc:HGNC:2438]
ENSOARG00000012621	178	161	89	412	285	420	1.3004	0.0027916	0.22621	SLCO4A1	solute carrier organic anion transporter family member 4A1 [Source:NCBI gene (formerly Entrezgene);Acc:101111649]
ENSOARG00000012631	33	25	44	67	68	86	1.0512	0.040229	1	-	-
ENSOARG00000012689	3	1	4	17	6	12	2.0837	0.037359	1	-	-
ENSOARG00000012705	224	240	309	1263	1285	1882	2.4366	2.8226e-08	2.7348e-05	ALDH1A1	aldehyde dehydrogenase 1 family member A1 [Source:NCBI gene (formerly Entrezgene);Acc:443343]
ENSOARG00000012711	284	111	63	479	263	308	1.1494	0.048917	1	RBM47	RNA binding motif protein 47 [Source:NCBI gene (formerly Entrezgene);Acc:101115877]
ENSOARG00000012768	147	243	222	499	533	885	1.5442	0.00028555	0.04159	-	interleukin 15 receptor subunit alpha [Source:NCBI gene (formerly Entrezgene);Acc:101107377]
ENSOARG00000012821	11	5	3	29	13	29	1.8231	0.011815	0.57991	SLC6A16	solute carrier family 6 member 16 [Source:NCBI gene (formerly Entrezgene);Acc:101110614]
ENSOARG00000012860	2	6	8	26	18	23	1.9904	0.0080303	0.46056	IL2RA	interleukin 2 receptor subunit alpha [Source:NCBI gene (formerly Entrezgene);Acc:443435]
ENSOARG00000012907	17	14	23	58	63	64	1.7212	0.0019307	0.18258	TRIM50	tripartite motif containing 50 [Source:NCBI gene (formerly Entrezgene);Acc:101116793]
ENSOARG00000012954	109	153	153	371	433	830	1.8676	9.238e-05	0.017155	CA2	carbonic anhydrase 2 [Source:NCBI gene (formerly Entrezgene);Acc:101113341]
ENSOARG00000013013	45	51	38	192	154	189	1.9199	5.1024e-05	0.010727	SYN1	synapsin I [Source:NCBI gene (formerly Entrezgene);Acc:101114245]
ENSOARG00000013079	7	13	13	39	31	40	1.6551	0.0074382	0.44319	IL18RAP	interleukin 18 receptor accessory protein [Source:NCBI gene (formerly Entrezgene);Acc:101109262]
ENSOARG00000013082	1255	545	343	2628	1554	1784	1.4273	0.0043933	0.31079	PFKFB3	6-phosphofructo-2-kinase/fructose-2,6-biphosphatase 3 [Source:NCBI gene (formerly Entrezgene);Acc:101107621]
ENSOARG00000013102	304	207	90	598	428	541	1.311	0.0024563	0.21053	ETS1	ETS proto-oncogene 1, transcription factor [Source:NCBI gene (formerly Entrezgene);Acc:101114986]
ENSOARG00000013144	110	39	47	211	146	167	1.3739	0.0035841	0.2684	IL1R1	interleukin 1 receptor type 1 [Source:NCBI gene (formerly Entrezgene);Acc:101103054]
ENSOARG00000013146	2	0	3	16	13	10	2.9641	0.0052063	0.35588	IL12B	interleukin 12B [Source:NCBI gene (formerly Entrezgene);Acc:443472]
ENSOARG00000013509	65	35	36	132	91	131	1.3149	0.0066145	0.40383	CD274	CD274 molecule [Source:NCBI gene (formerly Entrezgene);Acc:101115003]
ENSOARG00000013545	1	0	0	6	6	6	4.1545	0.023081	0.84178	OLFM2	olfactomedin 2 [Source:HGNC Symbol;Acc:HGNC:17189]
ENSOARG00000013628	22	18	10	54	30	36	1.1972	0.041207	1	IL33	interleukin 33 [Source:NCBI gene (formerly Entrezgene);Acc:101116705]
ENSOARG00000013714	15	18	3	41	35	32	1.5046	0.013964	0.63506	CD34	CD34 molecule [Source:NCBI gene (formerly Entrezgene);Acc:101105675]
ENSOARG00000013815	31	21	13	62	67	38	1.3248	0.01762	0.7261	-	fer-1-like protein 4 [Source:NCBI gene (formerly Entrezgene);Acc:101120595]
ENSOARG00000013954	13	14	8	41	28	27	1.3906	0.027955	0.93074	ANKRD33B	ankyrin repeat domain 33B [Source:NCBI gene (formerly Entrezgene);Acc:101105441]
ENSOARG00000013966	37	94	62	101	117	226	1.0752	0.022032	0.82846	AFP	alpha fetoprotein [Source:NCBI gene (formerly Entrezgene);Acc:101103646]
ENSOARG00000014058	4	2	6	16	14	16	1.8941	0.029647	0.96305	LPAR3	lysophosphatidic acid receptor 3 [Source:NCBI gene (formerly Entrezgene);Acc:101111138]
ENSOARG00000014066	11	3	4	32	39	55	2.7446	3.674e-05	0.0086181	IL17F	interleukin 17F [Source:NCBI gene (formerly Entrezgene);Acc:101104186]
ENSOARG00000014069	84	99	108	243	288	436	1.6411	0.00021404	0.03267	-	-
ENSOARG00000014073	12	6	11	23	24	37	1.4635	0.027532	0.92973	EDN1	endothelin 1 [Source:NCBI gene (formerly Entrezgene);Acc:443498]
ENSOARG00000014117	0	0	0	13	5	2	#NAME?	0.015759	0.6832	BEND4	BEN domain containing 4 [Source:HGNC Symbol;Acc:HGNC:23815]
ENSOARG00000014124	69	44	50	166	111	182	1.4201	0.0025155	0.21233	PTPRE	protein tyrosine phosphatase receptor type E [Source:NCBI gene (formerly Entrezgene);Acc:101117715]
ENSOARG00000014212	7	3	4	17	18	19	1.897	0.019898	0.78008	-	intercellular adhesion molecule 2 [Source:NCBI gene (formerly Entrezgene);Acc:101102001]
ENSOARG00000014265	29	85	80	186	160	341	1.7052	0.00019652	0.030625	-	CDC42 effector protein 2 [Source:NCBI gene (formerly Entrezgene);Acc:101122234]
ENSOARG00000014312	125	50	59	234	142	185	1.2107	0.0091611	0.49792	AJAP1	adherens junctions associated protein 1 [Source:NCBI gene (formerly Entrezgene);Acc:101123222]
ENSOARG00000014440	2	6	6	19	9	19	1.6464	0.044608	1	VNN1	pantetheinase-like [Source:NCBI gene (formerly Entrezgene);Acc:114116100]
ENSOARG00000014441	39	25	14	120	76	93	1.8256	0.00037203	0.051223	GGTA2P	glycoprotein, alpha-galactosyltransferase 2, pseudogene [Source:NCBI gene (formerly Entrezgene);Acc:443282]
ENSOARG00000014486	181	201	201	460	486	705	1.4145	0.00098514	0.10454	-	vanin 2 [Source:NCBI gene (formerly Entrezgene);Acc:101105417]
ENSOARG00000014496	804	826	537	3011	2504	3628	1.9895	3.0541e-06	0.0012603	CXCL8	C-X-C motif chemokine ligand 8 [Source:NCBI gene (formerly Entrezgene);Acc:443418]
ENSOARG00000014504	0	0	0	24	31	51	#NAME?	7.3716e-11	1.3689e-07	-	-
ENSOARG00000014532	540	582	562	1205	1078	1486	1.0812	0.0097023	0.516	ETS2	ETS proto-oncogene 2, transcription factor [Source:NCBI gene (formerly Entrezgene);Acc:443026]
ENSOARG00000014567	27	18	11	44	39	50	1.1745	0.03876	1	-	-
ENSOARG00000014586	29	28	26	79	55	61	1.169	0.026557	0.91306	TEK	TEK receptor tyrosine kinase [Source:NCBI gene (formerly Entrezgene);Acc:497272]
ENSOARG00000014590	3	0	0	5	3	14	2.7823	0.04187	1	CRYM	crystallin mu [Source:NCBI gene (formerly Entrezgene);Acc:101102280]
ENSOARG00000014592	57	74	40	135	130	238	1.4447	0.0015066	0.14922	CXCL6	C-X-C motif chemokine 6 [Source:NCBI gene (formerly Entrezgene);Acc:101103238]
ENSOARG00000014614	78	19	5	166	102	64	1.6871	0.047109	1	-	-
ENSOARG00000014639	38	13	15	56	56	59	1.3265	0.01648	0.70387	-	-
ENSOARG00000014667	24	26	27	61	52	66	1.1427	0.031317	0.99032	PITX1	paired like homeodomain 1 [Source:HGNC Symbol;Acc:HGNC:9004]
ENSOARG00000014716	122	47	73	204	105	206	1.0239	0.025979	0.90341	TRHDE	thyrotropin releasing hormone degrading enzyme [Source:NCBI gene (formerly Entrezgene);Acc:100310794]
ENSOARG00000014775	89	146	146	464	408	759	1.9943	5.1618e-06	0.0017973	CXCL1	chemokine (C-X-C motif) ligand 1 (melanoma growth stimulating activity, alpha) [Source:NCBI gene (formerly Entrezgene);Acc:443380]
ENSOARG00000014777	38	42	34	81	86	89	1.0955	0.02771	0.92973	CCR7	C-C motif chemokine receptor 7 [Source:NCBI gene (formerly Entrezgene);Acc:101109462]
ENSOARG00000014779	166	129	63	335	213	391	1.2996	0.0029065	0.23215	PECAM1	platelet and endothelial cell adhesion molecule 1 [Source:NCBI gene (formerly Entrezgene);Acc:100303608]
ENSOARG00000014841	319	464	403	1095	1397	2509	1.9655	3.8652e-05	0.008972	-	-
ENSOARG00000014848	16	7	10	35	24	31	1.3947	0.032434	1	ST14	suppression of tumorigenicity 14 [Source:NCBI gene (formerly Entrezgene);Acc:101119684]
ENSOARG00000014882	1153	1671	2116	3637	3620	6319	1.3623	0.00097755	0.10423	SERPINA1	serpin family A member 1 [Source:NCBI gene (formerly Entrezgene);Acc:443388]
ENSOARG00000014902	1461	1814	4086	5981	6022	9865	1.4915	0.00037238	0.051223	-	glutathione S-transferase A1-like [Source:NCBI gene (formerly Entrezgene);Acc:101106720]
ENSOARG00000014926	27	24	33	71	49	70	1.1087	0.035069	1	ADGRD1	adhesion G protein-coupled receptor D1 [Source:NCBI gene (formerly Entrezgene);Acc:101113363]
ENSOARG00000014953	212	92	69	423	235	311	1.3229	0.0061592	0.39064	EREG	epiregulin [Source:HGNC Symbol;Acc:HGNC:3443]
ENSOARG00000014966	116	155	198	290	435	517	1.3255	0.002293	0.20197	INSL3	insulin like 3 [Source:NCBI gene (formerly Entrezgene);Acc:554252]
ENSOARG00000014971	2562	3933	4042	6599	6955	11929	1.1727	0.0040067	0.29178	SERPINA14	serpin peptidase inhibitor, clade A (alpha-1 antiproteinase, antitrypsin), member 14 [Source:NCBI gene (formerly Entrezgene);Acc:443315]
ENSOARG00000015044	117	164	116	444	359	553	1.6773	0.00011807	0.020317	TLR2	toll like receptor 2 [Source:NCBI gene (formerly Entrezgene);Acc:554262]
ENSOARG00000015072	34	33	27	198	166	251	2.6241	6.8616e-08	5.0968e-05	-	guanylate-binding protein 1-like [Source:NCBI gene (formerly Entrezgene);Acc:101119517]
ENSOARG00000015132	44	21	10	102	49	78	1.5453	0.0050236	0.34766	ADAMTS15	ADAM metallopeptidase with thrombospondin type 1 motif 15 [Source:NCBI gene (formerly Entrezgene);Acc:101120284]
ENSOARG00000015221	27	25	5	210	132	154	3.0431	3.0345e-09	3.7567e-06	-	-
ENSOARG00000015234	34	32	19	104	87	91	1.6609	0.0010766	0.11316	PARM1	prostate androgen-regulated mucin-like protein 1 [Source:HGNC Symbol;Acc:HGNC:24536]
ENSOARG00000015256	6	5	2	29	21	26	2.471	0.0010699	0.11299	TNIP3	TNFAIP3 interacting protein 3 [Source:NCBI gene (formerly Entrezgene);Acc:101114957]
ENSOARG00000015262	3054	2554	1774	8414	5820	9886	1.6209	0.00010813	0.019419	SERPINE1	serpin family E member 1 [Source:NCBI gene (formerly Entrezgene);Acc:100381267]
ENSOARG00000015310	4	10	9	33	45	31	2.1814	0.000857	0.093157	HPGD	15-hydroxyprostaglandin dehydrogenase [Source:NCBI gene (formerly Entrezgene);Acc:101112958]
ENSOARG00000015430	92	158	192	242	291	485	1.1036	0.0098414	0.52001	CSF2	colony stimulating factor 2 [Source:NCBI gene (formerly Entrezgene);Acc:443400]
ENSOARG00000015505	98	83	35	277	167	202	1.5091	0.00097298	0.10423	KLF5	Kruppel like factor 5 [Source:NCBI gene (formerly Entrezgene);Acc:101123641]
ENSOARG00000015641	29	16	34	99	88	108	1.8469	0.00033434	0.046857	-	-
ENSOARG00000015656	218	173	153	640	512	814	1.7707	4.5834e-05	0.0099161	ICAM1	intercellular adhesion molecule 1 [Source:NCBI gene (formerly Entrezgene);Acc:443045]
ENSOARG00000015695	18	25	36	37	54	88	1.0837	0.037173	1	EFHB	EF-hand domain family member B [Source:NCBI gene (formerly Entrezgene);Acc:101120979]
ENSOARG00000015744	1	0	0	15	15	0	4.9685	0.020951	0.8008	CACNG5	calcium voltage-gated channel auxiliary subunit gamma 5 [Source:HGNC Symbol;Acc:HGNC:1409]
ENSOARG00000015853	0	1	5	13	10	22	2.8278	0.0035758	0.2684	-	-
ENSOARG00000015960	283	150	105	852	485	578	1.7773	0.00023891	0.035258	KCTD12	potassium channel tetramerization domain containing 12 [Source:HGNC Symbol;Acc:HGNC:14678]
ENSOARG00000015996	9	6	4	26	19	30	1.9008	0.0078625	0.45508	STAB2	stabilin 2 [Source:NCBI gene (formerly Entrezgene);Acc:101111181]
ENSOARG00000016003	13	8	7	64	39	62	2.4872	3.6315e-05	0.0086089	ACOD1	aconitate decarboxylase 1 [Source:HGNC Symbol;Acc:HGNC:33904]
ENSOARG00000016058	18	13	22	59	58	33	1.4763	0.011027	0.55671	-	-
ENSOARG00000016098	16	14	5	42	65	76	2.2974	6.3972e-05	0.013079	-	-
ENSOARG00000016184	25	50	43	94	90	167	1.4615	0.0020965	0.18991	SAMSN1	SAM domain, SH3 domain and nuclear localization signals 1 [Source:NCBI gene (formerly Entrezgene);Acc:101117716]
ENSOARG00000016207	9	12	11	34	40	63	1.9994	0.00083948	0.092609	-	G protein-coupled receptor 84 [Source:NCBI gene (formerly Entrezgene);Acc:101119970]
ENSOARG00000016213	233	407	336	554	632	1059	1.094	0.0080398	0.46056	APOBEC3Z1	apolipoprotein B mRNA editing enzyme, catalytic polypeptide-like [Source:NCBI gene (formerly Entrezgene);Acc:100301555]
ENSOARG00000016224	120	90	70	199	158	243	1.0182	0.022756	0.83816	PPP1R3C	protein phosphatase 1 regulatory subunit 3C [Source:NCBI gene (formerly Entrezgene);Acc:101123512]
ENSOARG00000000016	1691	5322	2997	5505	10028	10326	1.4216	0.0047549	0.33112	COX1	cytochrome c oxidase subunit I [Source:NCBI gene (formerly Entrezgene);Acc:808251]
ENSOARG00000016436	212	110	106	383	286	349	1.192	0.0072411	0.43376	FAM83H	family with sequence similarity 83 member H [Source:NCBI gene (formerly Entrezgene);Acc:101116996]
ENSOARG00000016440	144	100	59	317	236	281	1.3936	0.0018917	0.18015	COL5A2	collagen type V alpha 2 chain [Source:NCBI gene (formerly Entrezgene);Acc:101114493]
ENSOARG00000016476	331	318	266	715	631	828	1.1702	0.0058545	0.37925	COL3A1	collagen type III alpha 1 chain [Source:NCBI gene (formerly Entrezgene);Acc:100101231]
ENSOARG00000016480	4	8	10	59	42	74	2.8993	2.2602e-06	0.0010279	LVRN	laeverin [Source:NCBI gene (formerly Entrezgene);Acc:101102734]
ENSOARG00000016511	8	7	14	38	49	32	2.0044	0.0016334	0.15895	-	-
ENSOARG00000016547	10	6	1	25	12	19	1.6447	0.033562	1	CALCRL	calcitonin receptor like receptor [Source:NCBI gene (formerly Entrezgene);Acc:101115511]
ENSOARG00000016715	5	0	2	17	14	13	2.6436	0.0064544	0.39867	-	-
ENSOARG00000016757	213	311	488	1031	1526	1680	1.9944	4.1314e-06	0.0015092	MINAR2	membrane integral NOTCH2 associated receptor 2 [Source:NCBI gene (formerly Entrezgene);Acc:101101982]
ENSOARG00000016786	395	700	713	1249	1418	2515	1.4122	0.00064685	0.077308	KRT8	keratin 8 [Source:NCBI gene (formerly Entrezgene);Acc:101110495]
ENSOARG00000016825	115	60	36	654	521	440	2.8913	5.746e-10	8.5363e-07	ADAMTS19	ADAM metallopeptidase with thrombospondin type 1 motif 19 [Source:NCBI gene (formerly Entrezgene);Acc:101102235]
ENSOARG00000016907	112	56	32	215	114	139	1.1723	0.030436	0.97306	UNC5C	unc-5 netrin receptor C [Source:NCBI gene (formerly Entrezgene);Acc:101113935]
ENSOARG00000016923	9	8	5	17	28	21	1.5255	0.035287	1	PCSK2	neuroendocrine convertase 2 [Source:NCBI gene (formerly Entrezgene);Acc:443027]
ENSOARG00000016962	15	7	3	40	20	33	1.8274	0.0060077	0.38507	CADM2	cell adhesion molecule 2 [Source:NCBI gene (formerly Entrezgene);Acc:101120371]
ENSOARG00000016973	4	9	9	8	32	39	1.7408	0.034064	1	-	-
ENSOARG00000016976	150	59	53	328	167	168	1.3026	0.044552	1	VGLL3	vestigial like family member 3 [Source:NCBI gene (formerly Entrezgene);Acc:101101949]
ENSOARG00000017011	22	15	14	61	40	41	1.4252	0.013564	0.6258	CYP7B1	25-hydroxycholesterol 7-alpha-hydroxylase [Source:NCBI gene (formerly Entrezgene);Acc:101119648]
ENSOARG00000017123	141	102	54	364	268	345	1.6449	0.00023633	0.035258	-	platelet glycoprotein 4 [Source:NCBI gene (formerly Entrezgene);Acc:101115115]
ENSOARG00000017177	15	32	18	108	103	170	2.4375	1.3463e-06	0.00071172	-	-
ENSOARG00000017232	342	153	85	1000	503	609	1.8141	0.0028491	0.2292	ACVR1B	activin A receptor type 1B [Source:NCBI gene (formerly Entrezgene);Acc:101113836]
ENSOARG00000017262	20	17	10	31	55	56	1.518	0.0081028	0.46197	ARSK	arylsulfatase family member K [Source:NCBI gene (formerly Entrezgene);Acc:101109354]
ENSOARG00000017397	284	88	51	935	475	421	2.0848	0.0081058	0.46197	RHOBTB3	Rho related BTB domain containing 3 [Source:NCBI gene (formerly Entrezgene);Acc:101123556]
ENSOARG00000017497	28	11	2	47	24	34	1.2977	0.044836	1	KLHL29	kelch like family member 29 [Source:NCBI gene (formerly Entrezgene);Acc:101104975]
ENSOARG00000017539	0	1	0	9	2	10	4.1913	0.011753	0.5794	FAM163A	family with sequence similarity 163 member A [Source:NCBI gene (formerly Entrezgene);Acc:101121873]
ENSOARG00000017541	190	127	169	404	266	381	1.0483	0.017008	0.7151	-	butyrophilin-like protein 1 [Source:NCBI gene (formerly Entrezgene);Acc:101122142]
ENSOARG00000017552	360	186	159	841	443	510	1.2985	0.014071	0.63862	DSP	desmoplakin [Source:NCBI gene (formerly Entrezgene);Acc:101119169]
ENSOARG00000017579	0	0	1	6	2	8	3.9369	0.039361	1	-	apolipoprotein L3-like [Source:NCBI gene (formerly Entrezgene);Acc:101102047]
ENSOARG00000017631	10	6	11	83	46	58	2.7437	4.9908e-06	0.0017653	PRKCB	protein kinase C beta [Source:NCBI gene (formerly Entrezgene);Acc:101118410]
ENSOARG00000017673	20	5	4	32	17	28	1.3549	0.04719	1	PTGER2	prostaglandin E receptor 2 [Source:NCBI gene (formerly Entrezgene);Acc:443013]
ENSOARG00000020007	15	21	22	56	78	103	2.1016	8.4065e-05	0.016149	HTR1E	5-hydroxytryptamine receptor 1E [Source:NCBI gene (formerly Entrezgene);Acc:101114783]
ENSOARG00000018200	0	3	0	24	8	9	3.6314	0.00828	0.46712	-	-
ENSOARG00000018242	27	13	12	44	55	39	1.3707	0.019025	0.75883	-	vascular cell adhesion protein 1 [Source:NCBI gene (formerly Entrezgene);Acc:101113636]
ENSOARG00000018277	4	6	4	51	31	35	2.9885	1.5601e-05	0.0044569	CD28	CD28 molecule [Source:NCBI gene (formerly Entrezgene);Acc:443480]
ENSOARG00000018284	84	24	17	186	97	135	1.694	0.0033692	0.25624	ARSJ	arylsulfatase family member J [Source:NCBI gene (formerly Entrezgene);Acc:101113591]
ENSOARG00000018303	258	216	235	659	566	824	1.4536	0.00072113	0.083392	-	vascular cell adhesion protein 1-like [Source:NCBI gene (formerly Entrezgene);Acc:101114226]
ENSOARG00000018321	25	54	41	88	99	125	1.2832	0.0076005	0.44597	CTLA4	cytotoxic T-lymphocyte associated protein 4 [Source:NCBI gene (formerly Entrezgene);Acc:443040]
ENSOARG00000018341	993	1842	2418	4122	5618	8860	1.7261	4.3511e-05	0.0096959	-	metallothionein-1A [Source:NCBI gene (formerly Entrezgene);Acc:101117184]
ENSOARG00000018343	2037	4111	5180	7926	10880	16786	1.5531	0.0001793	0.028745	-	metallothionein-2 [Source:NCBI gene (formerly Entrezgene);Acc:101117955]
ENSOARG00000018517	64	29	15	176	106	132	1.8823	0.00012791	0.021432	CORO2B	coronin 2B [Source:NCBI gene (formerly Entrezgene);Acc:101105413]
ENSOARG00000018528	117	60	37	313	187	262	1.7684	0.00011852	0.020317	TGM2	transglutaminase 2 [Source:NCBI gene (formerly Entrezgene);Acc:101123140]
ENSOARG00000018628	1062	613	677	2054	1525	1747	1.124	0.0083671	0.47014	NFKBIZ	NFKB inhibitor zeta [Source:NCBI gene (formerly Entrezgene);Acc:101113187]
ENSOARG00000018695	846	478	404	1484	1001	1297	1.0682	0.011993	0.58566	TLE3	TLE family member 3, transcriptional corepressor [Source:NCBI gene (formerly Entrezgene);Acc:101107283]
ENSOARG00000018700	149	82	108	284	189	249	1.0333	0.022046	0.82846	SCFD2	sec1 family domain containing 2 [Source:NCBI gene (formerly Entrezgene);Acc:101105251]
ENSOARG00000018733	1	3	5	8	18	15	2.1237	0.022188	0.831	-	alpha-amylase 2B [Source:NCBI gene (formerly Entrezgene);Acc:101118831]
ENSOARG00000018834	67	49	20	123	73	101	1.0524	0.02994	0.96499	NLRC5	NLR family CARD domain containing 5 [Source:NCBI gene (formerly Entrezgene);Acc:101119413]
ENSOARG00000018979	5	15	21	21	36	60	1.4053	0.016891	0.71154	ASZ1	ankyrin repeat, SAM and basic leucine zipper domain containing 1 [Source:NCBI gene (formerly Entrezgene);Acc:100126570]
ENSOARG00000018988	38	14	18	72	53	59	1.3495	0.013503	0.62429	KCNK3	potassium two pore domain channel subfamily K member 3 [Source:HGNC Symbol;Acc:HGNC:6278]
ENSOARG00000019002	1342	1253	1028	2828	2587	3692	1.2462	0.0027348	0.2244	RGS16	regulator of G protein signaling 16 [Source:NCBI gene (formerly Entrezgene);Acc:101103743]
ENSOARG00000019055	14	9	19	33	49	47	1.5688	0.0087786	0.48312	-	N-acetylneuraminate pyruvate lyase [Source:NCBI gene (formerly Entrezgene);Acc:101104513]
ENSOARG00000019095	102	30	19	251	129	154	1.7815	0.0055316	0.36766	CSF2RB	colony stimulating factor 2 receptor subunit beta [Source:NCBI gene (formerly Entrezgene);Acc:101123199]
ENSOARG00000019126	0	0	0	1	5	10	#NAME?	0.013099	0.61195	ASB18	ankyrin repeat and SOCS box containing 18 [Source:NCBI gene (formerly Entrezgene);Acc:101103518]
ENSOARG00000019193	13	19	45	54	53	80	1.2061	0.022726	0.83816	-	-
ENSOARG00000019304	22	21	25	49	49	60	1.145	0.036052	1	-	-
ENSOARG00000019349	38	54	17	102	62	90	1.1238	0.021508	0.81373	CSF1	colony stimulating factor 1 [Source:NCBI gene (formerly Entrezgene);Acc:101104200]
ENSOARG00000019354	25	1	8	74	30	36	2.0305	0.024403	0.87422	SLC7A8	solute carrier family 7 member 8 [Source:NCBI gene (formerly Entrezgene);Acc:443250]
ENSOARG00000019357	20	18	16	46	52	63	1.4996	0.0070526	0.42361	-	CD200 receptor 1 [Source:NCBI gene (formerly Entrezgene);Acc:101122319]
ENSOARG00000019372	124	58	65	338	159	246	1.5323	0.0030829	0.24298	VDR	vitamin D receptor [Source:NCBI gene (formerly Entrezgene);Acc:101107273]
ENSOARG00000019447	11	5	4	48	17	21	2.0625	0.030053	0.96499	PKDREJ	polycystin family receptor for egg jelly [Source:HGNC Symbol;Acc:HGNC:9015]
ENSOARG00000019463	106	106	75	195	215	347	1.3012	0.0031278	0.2437	CD53	CD53 molecule [Source:NCBI gene (formerly Entrezgene);Acc:101112271]
ENSOARG00000019535	6	4	3	20	12	18	1.872	0.024214	0.86891	SLC11A1	solute carrier family 11 member 1 [Source:NCBI gene (formerly Entrezgene);Acc:443365]
ENSOARG00000019599	46	94	52	109	200	145	1.1651	0.018162	0.73904	OVGP1	oviductal glycoprotein 1, 120kDa [Source:NCBI gene (formerly Entrezgene);Acc:443344]
ENSOARG00000019645	58	33	39	85	102	100	1.0884	0.028488	0.93909	TMEM117	transmembrane protein 117 [Source:NCBI gene (formerly Entrezgene);Acc:101114508]
ENSOARG00000019968	495	424	342	1094	1041	1091	1.2893	0.0025111	0.21233	-	basic helix-loop-helix family member e41 [Source:NCBI gene (formerly Entrezgene);Acc:101112806]
ENSOARG00000020058	10767	3478	1710	30541	12862	14573	1.8242	0.026716	0.9145	THBS1	thrombospondin 1 [Source:NCBI gene (formerly Entrezgene);Acc:101106433]
ENSOARG00000020351	24	23	28	49	36	82	1.0546	0.044392	1	NRROS	negative regulator of reactive oxygen species [Source:NCBI gene (formerly Entrezgene);Acc:101123000]
ENSOARG00000020519	5	2	1	14	9	14	2.1427	0.027984	0.93074	KNG1	kininogen 1 [Source:NCBI gene (formerly Entrezgene);Acc:101112781]
ENSOARG00000020576	66	104	104	175	230	253	1.184	0.0081748	0.46472	CCL20	C-C motif chemokine ligand 20 [Source:NCBI gene (formerly Entrezgene);Acc:101104302]
ENSOARG00000020667	23	44	23	70	59	118	1.3346	0.0066523	0.40392	FCGR1A	Fc fragment of IgG receptor Ia [Source:NCBI gene (formerly Entrezgene);Acc:100192431]
ENSOARG00000020724	193	360	383	752	1026	1667	1.7752	4.766e-05	0.010212	MGP	matrix Gla protein [Source:NCBI gene (formerly Entrezgene);Acc:101106925]
ENSOARG00000020769	463	887	924	1161	1418	2344	1.0098	0.013054	0.61195	PLEKHO1	pleckstrin homology domain containing O1 [Source:NCBI gene (formerly Entrezgene);Acc:101116531]
ENSOARG00000020784	29	8	7	98	51	79	2.322	3.0575e-05	0.0076555	CA12	carbonic anhydrase 12 [Source:NCBI gene (formerly Entrezgene);Acc:101111288]
ENSOARG00000020828	121	90	81	551	356	579	2.2697	4.5315e-07	0.00026573	IL1RN	interleukin 1 receptor antagonist [Source:NCBI gene (formerly Entrezgene);Acc:780505]
ENSOARG00000020866	642	939	854	2498	2607	4377	1.8596	1.0079e-05	0.0031194	IL1B	interleukin 1 beta [Source:NCBI gene (formerly Entrezgene);Acc:443539]
ENSOARG00000020877	125	113	91	849	734	1089	2.9375	9.8544e-11	1.6892e-07	IL1A	interleukin 1 alpha [Source:NCBI gene (formerly Entrezgene);Acc:443404]
ENSOARG00000020924	5	2	2	12	19	15	2.3122	0.01101	0.55671	WDR72	WD repeat domain 72 [Source:NCBI gene (formerly Entrezgene);Acc:101101895]
ENSOARG00000021012	217	257	156	538	472	613	1.279	0.0027565	0.225	OLR1	oxidized low density lipoprotein receptor 1 [Source:NCBI gene (formerly Entrezgene);Acc:101117918]
ENSOARG00000021019	3	1	1	11	7	19	2.7961	0.0079188	0.45716	CLEC9A	C-type lectin domain containing 9A [Source:NCBI gene (formerly Entrezgene);Acc:101119033]
ENSOARG00000021020	8	20	24	101	105	221	2.9225	1.3448e-06	0.00071172	CLEC1B	C-type lectin domain family 1 member B [Source:NCBI gene (formerly Entrezgene);Acc:101119293]
ENSOARG00000021090	67	71	74	361	317	505	2.3928	1.5656e-07	0.00010572	-	ovostatin homolog 2-like [Source:NCBI gene (formerly Entrezgene);Acc:101122683]
ENSOARG00000021097	191	75	77	463	224	229	1.3815	0.040531	1	PELI2	pellino E3 ubiquitin protein ligase family member 2 [Source:HGNC Symbol;Acc:HGNC:8828]
ENSOARG00000022023	0	0	1	7	5	3	3.9191	0.046688	1	U6	U6 spliceosomal RNA [Source:RFAM;Acc:RF00026]
ENSOARG00000022372	75	54	18	189	94	107	1.3455	0.026633	0.91306	SNORD43	small nucleolar RNA, C/D box 43 [Source:HGNC Symbol;Acc:HGNC:10182]
ENSOARG00000022956	1	9	0	23	26	24	2.7276	0.00042026	0.056561	SNORD96	Small nucleolar RNA SNORD96 family [Source:RFAM;Acc:RF00055]
ENSOARG00000024737	64	88	75	185	175	264	1.3654	0.0023857	0.20767	SNORD83A	small nucleolar RNA, C/D box 83A [Source:HGNC Symbol;Acc:HGNC:17131]
ENSOARG00000025179	2	4	6	13	13	18	1.7927	0.038038	1	-	-
ENSOARG00000025286	31	69	91	112	182	247	1.4089	0.0020217	0.18616	-	-
ENSOARG00000025592	117	86	292	320	440	605	1.3991	0.0014382	0.14372	-	-
ENSOARG00000025681	0	0	0	9	4	15	#NAME?	0.0005295	0.066663	-	-
ENSOARG00000025729	35	106	74	197	227	369	1.7661	7.5091e-05	0.014808	-	-
ENSOARG00000026510	32	16	7	58	44	36	1.2834	0.026614	0.91306	-	-
ENSOARG00000000285	601	818	499	1214	1334	1332	10.3794	0.00304953
ENSOARG00000016265	2	5	3	11	15	12	1.846	0.045246	1	-	putative tetratricopeptide repeat protein 41 [Source:NCBI gene (formerly Entrezgene);Acc:101123368]
ENSOARG00000017882	19	3	1	27	18	21	1.4857	0.043064	1	-	-
ENSOARG00000012036	17	19	21	27	40	52	1.1333	0.049308	1	PLA2G1B	phospholipase A2 group IB [Source:NCBI gene (formerly Entrezgene);Acc:101117700]
Novel00018	3	2	1	11	19	9	2.667	0.0085344	0.47426	-	-
Novel00063	0	1	9	5	17	21	2.046	0.039208	1	-	-
Novel00067	56	41	29	104	71	115	1.1213	0.021037	0.80271	-	-
Novel00130	0	0	2	117	68	121	7.2225	2.3872e-18	1.3299e-14	-	-
Novel00212	14	10	0	103	46	32	2.8664	0.0097773	0.51875	-	-
Novel00239	0	2	0	19	9	3	3.8436	0.022226	0.831	-	-
Novel00247	4	1	0	4	15	12	2.5857	0.020858	0.80043	-	-
Novel00279	11	38	33	52	67	85	1.215	0.017275	0.72288	-	-
Novel00281	102	103	69	195	189	229	1.082	0.015732	0.6832	-	-
Novel00383	8	12	11	32	34	31	1.5782	0.01375	0.6296	-	-
Novel00389	39	13	5	143	76	80	2.3511	0.00061313	0.074255	-	-
Novel00408	216	192	199	491	438	479	1.1498	0.0082072	0.46536	-	-
Novel00446	18	5	7	31	38	30	1.692	0.0098791	0.52044	-	-
Novel00478	52	30	42	204	72	132	1.66	0.015001	0.66458	-	-
Novel00479	1464	1635	1751	3345	3293	4708	1.1422	0.0057915	0.37925	-	-
Novel00480	11	15	18	23	25	61	1.1898	0.040635	1	-	-
Novel00487	213	140	124	756	508	636	1.9315	1.2414e-05	0.0037896	-	-
Novel00618	288	222	180	577	459	414	1.0181	0.019954	0.78008	-	-
Novel00621	14	3	6	44	23	55	2.3391	0.00029256	0.042334	-	-
Novel00628	23	20	15	82	39	64	1.5978	0.0033385	0.25566	-	-
Novel00667	2462	2893	2387	6273	6809	6978	1.3014	0.0018776	0.17958	-	-
Novel00688	30	7	0	296	158	94	3.8758	0.00052185	0.066073	-	-
Novel00799	22	5	1	67	51	37	2.4464	0.00016009	0.026231	-	-
Novel00893	816	796	859	2035	1830	2543	1.2965	0.0019914	0.1849	-	-
Novel00995	20	11	14	119	55	88	2.4824	2.5481e-05	0.0067598	-	-
Novel01013	54	22	17	88	51	85	1.2022	0.019561	0.77469	-	-
Novel01020	0	0	0	70	69	86	#NAME?	1.9617e-17	7.2859e-14	-	-
Novel01055	2	4	1	7	10	15	2.0656	0.04104	1	-	-
Novel01152	16	70	12	99	118	135	1.7172	0.00033684	0.046914	-	-
Novel01165	12	7	10	33	37	58	2.0637	0.00084708	0.092987	-	-
Novel01173	3	0	0	33	15	26	4.5973	2.5637e-06	0.0011007	-	-
Novel01244	3	0	1	10	12	3	2.6807	0.035495	1	-	-
Novel01287	13	14	11	86	48	109	2.5756	3.1849e-06	0.0012689	-	-
Novel01296	7	10	5	22	12	34	1.5022	0.030395	0.97306	-	-
Novel01312	4	2	6	12	14	25	2.0113	0.016503	0.70387	-	-
Novel01321	33	31	35	140	133	155	2.0439	3.1967e-05	0.0078281	-	-
Novel01330	1	8	5	16	21	9	1.6544	0.047835	1	-	-
Novel01333	57	14	12	108	77	85	1.6626	0.0013964	0.14017	-	-
Novel01334	56	95	108	140	162	293	1.0943	0.012904	0.60837	-	-
Novel01422	33	13	10	55	51	45	1.3893	0.01511	0.66676	-	-
Novel01540	5	1	0	19	6	8	2.429	0.042591	1	-	-
Novel01544	4	8	5	10	26	19	1.6167	0.036725	1	-	-
Novel01580	4	3	0	45	42	43	4.1375	4.2596e-08	3.5156e-05	-	-
Novel01602	53	36	34	99	77	108	1.1357	0.020905	0.80043	-	-
Novel01705	0	0	0	1	4	7	#NAME?	0.040068	1	-	-
Novel01709	3	4	9	142	141	251	4.9761	4.2195e-17	1.3432e-13	-	-
										-	-
										-	-
										-	-

## Sheet: GH vs C DEGs-down
Gene_id	C1	C2	C3	GH1	GH2	GH3	log2FoldChange	pval	padj	Gene name	Gene description
ENSOARG00000000068	37	17	14	1	0	0	-6.0917	7.1848e-06	0.0023896	-	-
ENSOARG00000000184	12	3	12	0	2	3	-2.5165	0.029553	0.96139	CAMK4	calcium/calmodulin dependent protein kinase IV [Source:HGNC Symbol;Acc:HGNC:1464]
ENSOARG00000000195	26	53	83	20	21	26	-1.3492	0.036293	1	-	-
ENSOARG00000000200	75	65	75	18	10	34	-1.9094	0.00049439	0.063317	SSTR2	somatostatin receptor 2 [Source:NCBI gene (formerly Entrezgene);Acc:443137]
ENSOARG00000000328	135	258	365	84	127	147	-1.1617	0.033439	1	TCEAL9	transcription elongation factor A like 9 [Source:HGNC Symbol;Acc:HGNC:30084]
ENSOARG00000000522	27	12	11	10	2	4	-1.6899	0.032055	1	SLITRK5	SLIT and NTRK like family member 5 [Source:NCBI gene (formerly Entrezgene);Acc:101104763]
ENSOARG00000000532	57	48	51	22	28	23	-1.1488	0.03168	0.99569	C1orf216	chromosome 1 C1orf216 homolog [Source:NCBI gene (formerly Entrezgene);Acc:101116275]
ENSOARG00000000738	37	40	121	6	10	15	-2.7521	0.014704	0.65663	-	-
ENSOARG00000000791	49	81	88	29	33	53	-1.0214	0.049071	1	HEBP2	heme binding protein 2 [Source:NCBI gene (formerly Entrezgene);Acc:101114199]
ENSOARG00000000899	14	10	4	0	3	0	-3.1837	0.007712	0.44988	MECOM	MDS1 and EVI1 complex locus [Source:NCBI gene (formerly Entrezgene);Acc:101121055]
ENSOARG00000000923	37	8	130	0	0	0	#VALUE!	0.0036974	0.27282	-	-
ENSOARG00000000928	7	15	9	0	0	3	-3.622	0.0041306	0.29885	ECT2L	epithelial cell transforming 2 like [Source:NCBI gene (formerly Entrezgene);Acc:101114710]
ENSOARG00000001163	80	6	55	10	9	8	-2.3986	0.046733	1	-	-
ENSOARG00000001305	42	45	38	8	5	5	-2.8554	1.404e-05	0.0040632	HTR1F	5-hydroxytryptamine receptor 1F [Source:NCBI gene (formerly Entrezgene);Acc:101121647]
ENSOARG00000001432	493	355	300	195	96	192	-1.3311	0.0026012	0.21874	NDRG4	NDRG family member 4 [Source:NCBI gene (formerly Entrezgene);Acc:101122719]
ENSOARG00000001439	101	37	200	19	9	34	-2.5351	0.023566	0.8553	TMEM266	transmembrane protein 266 [Source:NCBI gene (formerly Entrezgene);Acc:101116431]
ENSOARG00000001450	4	7	8	1	0	0	-4.2691	0.012825	0.60837	-	-
ENSOARG00000001513	3530	3005	2942	1375	1354	1427	-1.2532	0.002739	0.2244	SLC26A11	solute carrier family 26 member 11 [Source:NCBI gene (formerly Entrezgene);Acc:101120678]
ENSOARG00000001624	1098	660	488	408	270	401	-1.1289	0.017903	0.732	SCN10A	sodium voltage-gated channel alpha subunit 10 [Source:NCBI gene (formerly Entrezgene);Acc:101116770]
ENSOARG00000001672	104	187	287	28	48	74	-2.0427	0.0025104	0.21233	-	-
ENSOARG00000001734	104	166	198	43	74	84	-1.3015	0.0055088	0.36766	ZC2HC1B	zinc finger C2HC-type containing 1B [Source:NCBI gene (formerly Entrezgene);Acc:101119142]
ENSOARG00000001804	92	165	151	27	31	53	-1.9854	6.534e-05	0.013237	-	-
ENSOARG00000001846	126	154	167	67	71	98	-1.0059	0.031331	0.99032	CCDC92	coiled-coil domain containing 92 [Source:NCBI gene (formerly Entrezgene);Acc:101116427]
ENSOARG00000001914	138	170	162	53	69	84	-1.2732	0.0065813	0.40383	ABCG2	ATP binding cassette subfamily G member 2 (Junior blood group) [Source:NCBI gene (formerly Entrezgene);Acc:780508]
ENSOARG00000002080	90	12	78	1	5	0	-4.8356	0.00046415	0.060486	-	-
ENSOARG00000002249	250	191	280	87	105	133	-1.2199	0.006423	0.39867	ADAM33	ADAM metallopeptidase domain 33 [Source:NCBI gene (formerly Entrezgene);Acc:101111218]
ENSOARG00000002463	1886	3072	3488	836	1156	1486	-1.3677	0.0013656	0.13769	LXN	latexin [Source:NCBI gene (formerly Entrezgene);Acc:101108098]
ENSOARG00000002466	44	50	80	8	41	22	-1.3306	0.011457	0.57114	-	-
ENSOARG00000002487	128	40	252	3	10	1	-4.8606	0.00089936	0.096818	-	antigen WC1.1 [Source:NCBI gene (formerly Entrezgene);Acc:101102967]
ENSOARG00000002541	30	26	58	15	20	15	-1.2267	0.032217	1	AS3MT	arsenite methyltransferase [Source:NCBI gene (formerly Entrezgene);Acc:101115498]
ENSOARG00000002574	85	87	149	44	55	67	-1.0209	0.032604	1	FRS3	fibroblast growth factor receptor substrate 3 [Source:NCBI gene (formerly Entrezgene);Acc:101106889]
ENSOARG00000002626	120	74	63	20	16	24	-2.174	4.1888e-05	0.0094287	ZC3H12D	zinc finger CCCH-type containing 12D [Source:NCBI gene (formerly Entrezgene);Acc:101103988]
ENSOARG00000002629	4	5	19	0	0	0	#VALUE!	0.0077844	0.45292	MCP1	mast cell proteinase-1 [Source:NCBI gene (formerly Entrezgene);Acc:443546]
ENSOARG00000002730	49	49	96	23	38	33	-1.0967	0.031434	0.99216	-	F-box and leucine rich repeat protein 8 [Source:NCBI gene (formerly Entrezgene);Acc:101111735]
ENSOARG00000002824	65	65	5	2	1	5	-4.2367	0.0064263	0.39867	-	protein tyrosine phosphatase receptor type T [Source:NCBI gene (formerly Entrezgene);Acc:101104596]
ENSOARG00000002874	154	100	144	2	0	24	-4.1381	1.5641e-12	4.3569e-09	-	-
ENSOARG00000002875	489	774	937	151	145	210	-2.2066	1.4519e-06	0.00073534	-	-
ENSOARG00000002928	27	25	26	12	8	8	-1.5331	0.02114	0.80395	KCTD19	potassium channel tetramerization domain containing 19 [Source:NCBI gene (formerly Entrezgene);Acc:101113002]
ENSOARG00000002946	48	55	96	17	31	34	-1.3487	0.0099994	0.52307	HDHD3	haloacid dehalogenase like hydrolase domain containing 3 [Source:NCBI gene (formerly Entrezgene);Acc:101106823]
ENSOARG00000003072	11	7	2	0	0	1	-4.5558	0.010056	0.52479	-	-
ENSOARG00000003251	17	4	25	0	0	0	#VALUE!	0.0002388	0.035258	-	-
ENSOARG00000003388	74	66	53	21	16	36	-1.5083	0.0055602	0.36766	KLHL41	kelch like family member 41 [Source:NCBI gene (formerly Entrezgene);Acc:101120303]
ENSOARG00000003423	895	1041	859	233	247	206	-2.0875	1.7355e-06	0.00082283	CYP1A1	cytochrome P4501A1 [Source:NCBI gene (formerly Entrezgene);Acc:100170113]
ENSOARG00000003513	416	633	1173	171	298	376	-1.4736	0.024927	0.87752	MDK	midkine [Source:NCBI gene (formerly Entrezgene);Acc:101114137]
ENSOARG00000003612	7	6	4	1	0	0	-4.1065	0.02161	0.8162	ABCC8	ATP binding cassette subfamily C member 8 [Source:NCBI gene (formerly Entrezgene);Acc:101120522]
ENSOARG00000003644	290	479	555	171	186	304	-1.0996	0.013095	0.61195	RILPL2	Rab interacting lysosomal protein like 2 [Source:HGNC Symbol;Acc:HGNC:28787]
ENSOARG00000003697	1869	865	1387	780	484	828	-1.0434	0.012769	0.60837	SLC35G1	solute carrier family 35 member G1 [Source:HGNC Symbol;Acc:HGNC:26607]
ENSOARG00000003828	197	192	208	89	80	54	-1.4625	0.0011595	0.11908	ARHGAP24	Rho GTPase activating protein 24 [Source:NCBI gene (formerly Entrezgene);Acc:101119904]
ENSOARG00000003829	82	21	153	6	7	0	-4.2476	0.0029377	0.2338	-	-
ENSOARG00000003936	3154	3262	7059	1336	1677	2079	-1.4704	0.012762	0.60837	CALB2	calbindin 2 [Source:NCBI gene (formerly Entrezgene);Acc:101105843]
ENSOARG00000004176	13	14	22	9	4	4	-1.57	0.044608	1	STC2	stanniocalcin 2 [Source:NCBI gene (formerly Entrezgene);Acc:101109910]
ENSOARG00000004452	83	84	144	36	45	85	-1.0017	0.041578	1	CHST8	carbohydrate sulfotransferase 8 [Source:HGNC Symbol;Acc:HGNC:15993]
ENSOARG00000004610	9	21	21	0	1	2	-4.2329	6.9403e-05	0.013809	SLC1A6	solute carrier family 1 member 6 [Source:NCBI gene (formerly Entrezgene);Acc:101121091]
ENSOARG00000004619	174	333	324	83	98	159	-1.3935	0.0027166	0.22421	TAC1	tachykinin precursor 1 [Source:HGNC Symbol;Acc:HGNC:11517]
ENSOARG00000004696	16	22	53	1	12	7	-2.2235	0.022747	0.83816	-	-
ENSOARG00000004800	185	229	269	101	98	159	-1.0228	0.024524	0.87422	EEPD1	endonuclease/exonuclease/phosphatase family domain containing 1 [Source:NCBI gene (formerly Entrezgene);Acc:101116563]
ENSOARG00000004802	10	4	14	2	0	2	-2.8996	0.01493	0.66381	-	-
ENSOARG00000004854	185	121	178	76	59	87	-1.1926	0.0095833	0.51335	-	cytidine monophosphate-N-acetylneuraminic acid hydroxylase [Source:NCBI gene (formerly Entrezgene);Acc:101106806]
ENSOARG00000004990	21	56	47	6	12	20	-1.8284	0.0098477	0.52001	CCDC68	coiled-coil domain containing 68 [Source:NCBI gene (formerly Entrezgene);Acc:101120290]
ENSOARG00000005103	65	53	42	9	16	9	-2.2755	9.0411e-05	0.01706	CDH7	cadherin 7 [Source:NCBI gene (formerly Entrezgene);Acc:101104029]
ENSOARG00000005213	22	25	25	10	10	8	-1.417	0.035534	1	-	-
ENSOARG00000005238	51	82	63	32	12	31	-1.4892	0.0058911	0.38051	ENO2	enolase 2 [Source:NCBI gene (formerly Entrezgene);Acc:101109164]
ENSOARG00000005363	247	237	215	127	100	140	-1.0078	0.024659	0.87422	ZNF829	zinc finger protein 829 [Source:NCBI gene (formerly Entrezgene);Acc:101107381]
ENSOARG00000005461	21	29	26	9	10	11	-1.4186	0.034777	1	KBTBD12	kelch repeat and BTB domain containing 12 [Source:NCBI gene (formerly Entrezgene);Acc:101107230]
ENSOARG00000005493	388	381	382	95	100	147	-1.8369	4.5588e-05	0.0099161	TKTL1	transketolase like 1 [Source:NCBI gene (formerly Entrezgene);Acc:101109516]
ENSOARG00000005511	23	26	12	12	2	9	-1.5116	0.041375	1	-	-
ENSOARG00000005544	66	46	136	15	35	32	-1.6451	0.02409	0.86582	PPP1R14A	protein phosphatase 1 regulatory inhibitor subunit 14A [Source:NCBI gene (formerly Entrezgene);Acc:101110786]
ENSOARG00000005588	108	76	69	41	28	39	-1.2975	0.0096103	0.51356	CATSPERG	cation channel sperm associated auxiliary subunit gamma [Source:NCBI gene (formerly Entrezgene);Acc:101111312]
ENSOARG00000005667	13	10	21	6	1	3	-2.1935	0.012952	0.60891	-	diphosphoinositol polyphosphate phosphohydrolase 3-beta [Source:NCBI gene (formerly Entrezgene);Acc:101123095]
ENSOARG00000005699	16	14	22	2	4	8	-2.0007	0.015287	0.66927	-	-
ENSOARG00000006090	3	4	5	0	0	0	#VALUE!	0.029749	0.96354	-	-
ENSOARG00000006092	21	17	8	2	0	6	-2.7033	0.004391	0.31079	L1CAM	L1 cell adhesion molecule [Source:NCBI gene (formerly Entrezgene);Acc:101110032]
ENSOARG00000006194	63	63	40	23	17	23	-1.4786	0.0072742	0.43458	PRG4	proteoglycan 4 [Source:NCBI gene (formerly Entrezgene);Acc:101110076]
ENSOARG00000006583	16	28	15	3	2	0	-3.5733	8.2911e-05	0.016066	HCRTR2	hypocretin receptor 2 [Source:NCBI gene (formerly Entrezgene);Acc:443181]
ENSOARG00000006657	17	21	37	8	7	8	-1.7661	0.010682	0.5448	MISP3	MISP family member 3 [Source:HGNC Symbol;Acc:HGNC:26963]
ENSOARG00000006701	154	180	152	75	79	97	-1.0345	0.025362	0.88864	PLD2	phospholipase D2 [Source:NCBI gene (formerly Entrezgene);Acc:101110687]
ENSOARG00000006735	26	18	5	3	0	5	-2.7665	0.014671	0.6565	PIGR	polymeric immunoglobulin receptor [Source:NCBI gene (formerly Entrezgene);Acc:100144764]
ENSOARG00000006779	299	349	531	109	115	200	-1.5666	0.00045938	0.060217	INHBE	inhibin subunit beta E [Source:NCBI gene (formerly Entrezgene);Acc:101121588]
ENSOARG00000006855	113	81	111	37	24	30	-1.8024	0.00030899	0.044138	KCNA4	potassium voltage-gated channel subfamily A member 4 [Source:NCBI gene (formerly Entrezgene);Acc:101118217]
ENSOARG00000006871	58	52	46	22	14	29	-1.3577	0.015199	0.66795	GPLD1	glycosylphosphatidylinositol specific phospholipase D1 [Source:NCBI gene (formerly Entrezgene);Acc:101119000]
ENSOARG00000006993	74	104	155	45	55	74	-1.0173	0.034297	1	RASSF7	Ras association domain family member 7 [Source:NCBI gene (formerly Entrezgene);Acc:101103935]
ENSOARG00000007065	1414	2510	2599	788	867	1526	-1.1415	0.0084209	0.47077	MAP1LC3C	microtubule associated protein 1 light chain 3 gamma [Source:NCBI gene (formerly Entrezgene);Acc:101120002]
ENSOARG00000007109	232	197	271	76	80	113	-1.4563	0.0013588	0.13763	ELOVL4	ELOVL fatty acid elongase 4 [Source:HGNC Symbol;Acc:HGNC:14415]
ENSOARG00000007190	540	620	1109	267	416	462	-1.0545	0.02054	0.79612	-	-
ENSOARG00000007293	195	137	156	72	62	108	-1.0965	0.018303	0.74021	ABCB9	ATP binding cassette subfamily B member 9 [Source:NCBI gene (formerly Entrezgene);Acc:101119252]
ENSOARG00000007318	954	1511	2459	522	864	849	-1.2058	0.027148	0.92502	ID3	inhibitor of DNA binding 3, HLH protein [Source:NCBI gene (formerly Entrezgene);Acc:100415775]
ENSOARG00000007510	28	18	16	8	2	2	-2.4029	0.0021519	0.19258	TMEM61	transmembrane protein 61 [Source:HGNC Symbol;Acc:HGNC:27296]
ENSOARG00000007660	219	177	240	79	94	110	-1.2356	0.0061231	0.38985	KIAA0408	KIAA0408 [Source:HGNC Symbol;Acc:HGNC:21636]
ENSOARG00000007699	27	88	83	24	18	38	-1.4233	0.047399	1	DTX1	deltex E3 ubiquitin ligase 1 [Source:HGNC Symbol;Acc:HGNC:3060]
ENSOARG00000007778	4	10	9	1	0	2	-3.109	0.022537	0.83565	ANO5	anoctamin 5 [Source:NCBI gene (formerly Entrezgene);Acc:101120120]
ENSOARG00000007794	9	10	9	3	0	1	-2.8778	0.014376	0.64586	WDR64	WD repeat domain 64 [Source:NCBI gene (formerly Entrezgene);Acc:101120508]
ENSOARG00000007842	30	32	51	12	11	27	-1.2834	0.03439	1	TMEM179	transmembrane protein 179 [Source:NCBI gene (formerly Entrezgene);Acc:101104432]
ENSOARG00000007858	1696	1553	1487	670	506	873	-1.2964	0.0024938	0.21233	RASAL1	RAS protein activator like 1 [Source:NCBI gene (formerly Entrezgene);Acc:101109393]
ENSOARG00000007892	424	570	862	208	310	315	-1.2227	0.0043162	0.30729	-	-
ENSOARG00000007955	71	134	141	19	21	34	-2.326	1.7249e-05	0.0048655	TPD52L1	TPD52 like 1 [Source:NCBI gene (formerly Entrezgene);Acc:101118879]
ENSOARG00000008189	188	230	171	80	78	140	-1.0878	0.019572	0.77469	-	cAMP-dependent protein kinase inhibitor beta [Source:NCBI gene (formerly Entrezgene);Acc:101121016]
ENSOARG00000008303	400	683	696	195	188	294	-1.4893	0.00072922	0.083763	CLEC14A	C-type lectin domain containing 14A [Source:NCBI gene (formerly Entrezgene);Acc:101106287]
ENSOARG00000008380	198	179	305	39	48	69	-2.2061	2.938e-06	0.0012353	RAB6B	RAB6B, member RAS oncogene family [Source:NCBI gene (formerly Entrezgene);Acc:101116194]
ENSOARG00000008529	83	126	137	49	45	62	-1.2335	0.010784	0.54866	PLEKHG6	pleckstrin homology and RhoGEF domain containing G6 [Source:NCBI gene (formerly Entrezgene);Acc:101110410]
ENSOARG00000008650	505	728	1030	262	412	466	-1.0652	0.012788	0.60837	FBP1	fructose-bisphosphatase 1 [Source:NCBI gene (formerly Entrezgene);Acc:101113198]
ENSOARG00000008914	26	22	35	3	15	18	-1.2887	0.047621	1	-	-
ENSOARG00000009042	5363	7310	9693	2747	3019	4669	-1.1892	0.0051306	0.35287	-	BOLA class I histocompatibility antigen, alpha chain BL3-6 [Source:NCBI gene (formerly Entrezgene);Acc:101104866]
ENSOARG00000009084	19	40	29	4	3	3	-3.2136	2.4661e-05	0.0067018	RUNX1T1	RUNX1 partner transcriptional co-repressor 1 [Source:NCBI gene (formerly Entrezgene);Acc:101113340]
ENSOARG00000009174	252	371	643	87	150	153	-1.7657	0.0042912	0.30649	-	-
ENSOARG00000009187	138	109	296	54	73	82	-1.4333	0.02996	0.96499	CEACAM19	CEA cell adhesion molecule 19 [Source:HGNC Symbol;Acc:HGNC:31951]
ENSOARG00000009388	130	134	156	39	61	41	-1.6216	0.00058096	0.071133	THSD1	thrombospondin type 1 domain containing 1 [Source:NCBI gene (formerly Entrezgene);Acc:101107367]
ENSOARG00000009497	7	19	27	2	2	8	-2.2916	0.014287	0.6445	-	-
ENSOARG00000009621	76	102	96	38	33	24	-1.58	0.0015191	0.14979	-	-
ENSOARG00000009930	1638	2743	3011	914	1209	1790	-1.0142	0.018225	0.73904	PSPH	phosphoserine phosphatase [Source:NCBI gene (formerly Entrezgene);Acc:100145875]
ENSOARG00000009942	414	504	525	76	120	149	-2.15	1.9108e-06	0.00088709	NEFL	neurofilament light [Source:NCBI gene (formerly Entrezgene);Acc:101119539]
ENSOARG00000009958	12679	14524	12758	6138	5669	8657	-1.0557	0.012901	0.60837	NEFM	neurofilament medium [Source:NCBI gene (formerly Entrezgene);Acc:101112452]
ENSOARG00000010036	35	15	18	4	9	4	-2.0156	0.0051701	0.35449	HHIP	hedgehog interacting protein [Source:NCBI gene (formerly Entrezgene);Acc:101111396]
ENSOARG00000010082	13	10	8	0	0	3	-3.5991	0.0042595	0.30521	EGFLAM	EGF like, fibronectin type III and laminin G domains [Source:NCBI gene (formerly Entrezgene);Acc:101106626]
ENSOARG00000010270	48	60	100	25	42	39	-1.0331	0.040869	1	SHD	Src homology 2 domain containing transforming protein D [Source:NCBI gene (formerly Entrezgene);Acc:101115621]
ENSOARG00000010432	1460	1451	1200	671	697	762	-1.0206	0.015535	0.67613	PDCD4	programmed cell death 4 [Source:NCBI gene (formerly Entrezgene);Acc:101119688]
ENSOARG00000010688	63	70	113	12	20	23	-2.2336	3.1326e-05	0.0077562	TFF2	trefoil factor 2 [Source:NCBI gene (formerly Entrezgene);Acc:101104197]
ENSOARG00000010762	634	479	449	139	99	129	-2.1572	1.3734e-06	0.00071172	-	contactin-associated protein-like 3 [Source:NCBI gene (formerly Entrezgene);Acc:101123612]
ENSOARG00000011007	398	538	847	123	125	242	-1.9611	0.00021212	0.032599	PLA2G7	phospholipase A2 group VII [Source:NCBI gene (formerly Entrezgene);Acc:101120960]
ENSOARG00000011244	33	36	60	9	14	31	-1.3676	0.020758	0.7989	RDH5	retinol dehydrogenase 5 [Source:NCBI gene (formerly Entrezgene);Acc:101115199]
ENSOARG00000011284	12	9	22	2	9	3	-1.6218	0.045911	1	-	succinate dehydrogenase complex assembly factor 1 [Source:NCBI gene (formerly Entrezgene);Acc:101105595]
ENSOARG00000011307	851	1069	1476	243	262	504	-1.8514	2.5072e-05	0.0067315	ST6GALNAC6	ST6 N-acetylgalactosaminide alpha-2,6-sialyltransferase 6 [Source:NCBI gene (formerly Entrezgene);Acc:101123278]
ENSOARG00000011329	61	96	155	40	63	57	-1.0245	0.048228	1	TMEM59L	transmembrane protein 59 like [Source:NCBI gene (formerly Entrezgene);Acc:101108652]
ENSOARG00000011600	69	45	59	33	13	13	-1.5889	0.0031028	0.24298	LYPD1	LY6/PLAUR domain containing 1 [Source:NCBI gene (formerly Entrezgene);Acc:101108195]
ENSOARG00000011661	18	9	9	1	0	3	-3.3325	0.0030989	0.24298	SORCS2	sortilin related VPS10 domain containing receptor 2 [Source:NCBI gene (formerly Entrezgene);Acc:101118613]
ENSOARG00000011783	29	29	45	10	8	18	-1.6148	0.010627	0.5448	-	mesoderm posterior bHLH transcription factor 2 [Source:NCBI gene (formerly Entrezgene);Acc:101102093]
ENSOARG00000011869	2790	3731	4315	1294	1486	2153	-1.2241	0.0040594	0.29466	AMACR	alpha-methylacyl-CoA racemase [Source:NCBI gene (formerly Entrezgene);Acc:101113530]
ENSOARG00000011911	25	37	39	11	8	7	-2.0146	0.0017621	0.16925	-	-
ENSOARG00000012037	12	9	5	3	0	0	-3.1335	0.011886	0.58213	-	-
ENSOARG00000012103	109	93	112	56	45	47	-1.1421	0.016646	0.70387	ADGRB3	adhesion G protein-coupled receptor B3 [Source:NCBI gene (formerly Entrezgene);Acc:101109454]
ENSOARG00000012186	34	11	21	6	6	13	-1.4853	0.03746	1	CATSPERB	cation channel sperm associated auxiliary subunit beta [Source:NCBI gene (formerly Entrezgene);Acc:101112425]
ENSOARG00000012440	37	68	54	15	12	25	-1.7269	0.0027	0.22407	GDF15	growth differentiation factor 15 [Source:NCBI gene (formerly Entrezgene);Acc:100913168]
ENSOARG00000012457	28	43	39	10	14	22	-1.3618	0.025986	0.90341	-	-
ENSOARG00000012583	24	55	67	23	16	30	-1.1787	0.041186	1	LHB	luteinizing hormone beta polypeptide [Source:NCBI gene (formerly Entrezgene);Acc:443395]
ENSOARG00000012674	25	23	27	9	5	10	-1.7289	0.013184	0.61461	SLC39A12	solute carrier family 39 member 12 [Source:NCBI gene (formerly Entrezgene);Acc:101111648]
ENSOARG00000012712	41	36	27	13	6	22	-1.463	0.020578	0.79612	CDH9	cadherin 9 [Source:NCBI gene (formerly Entrezgene);Acc:101117108]
ENSOARG00000013092	1	4	10	0	0	0	#VALUE!	0.022347	0.83228	-	membrane associated ring-CH-type finger 11 [Source:NCBI gene (formerly Entrezgene);Acc:101102675]
ENSOARG00000013109	201	133	101	78	60	41	-1.3194	0.0039841	0.29109	ANKH	ANKH inorganic pyrophosphate transport regulator [Source:NCBI gene (formerly Entrezgene);Acc:101103426]
ENSOARG00000013206	25	24	15	6	9	10	-1.4381	0.044221	1	-	-
ENSOARG00000013269	28	15	11	10	3	3	-1.7897	0.020008	0.78085	LEAP2	liver enriched antimicrobial peptide 2 [Source:NCBI gene (formerly Entrezgene);Acc:101121678]
ENSOARG00000013317	14	12	17	2	3	3	-2.4883	0.0070097	0.42217	TBX18	T-box transcription factor 18 [Source:NCBI gene (formerly Entrezgene);Acc:101117084]
ENSOARG00000013371	114	67	115	34	29	28	-1.7456	0.00043889	0.057871	CCNJL	cyclin J like [Source:NCBI gene (formerly Entrezgene);Acc:101115368]
ENSOARG00000013391	94	131	205	51	58	93	-1.179	0.01273	0.60837	-	-
ENSOARG00000013403	114	126	196	27	20	44	-2.3563	2.5685e-06	0.0011007	C1QTNF2	C1q and TNF related 2 [Source:NCBI gene (formerly Entrezgene);Acc:101115622]
ENSOARG00000013518	20	20	48	10	12	5	-1.716	0.016779	0.70814	GSTT4	glutathione S-transferase theta 4 [Source:HGNC Symbol;Acc:HGNC:26930]
ENSOARG00000013528	19	15	13	8	4	2	-1.773	0.02787	0.92973	RAI2	retinoic acid induced 2 [Source:NCBI gene (formerly Entrezgene);Acc:101107764]
ENSOARG00000013543	331	312	295	151	134	197	-1.0433	0.018621	0.74903	MLLT11	MLLT11 transcription factor 7 cofactor [Source:NCBI gene (formerly Entrezgene);Acc:101111063]
ENSOARG00000013669	160	87	68	66	53	41	-1.0172	0.047868	1	NPY1R	neuropeptide Y receptor Y1 [Source:NCBI gene (formerly Entrezgene);Acc:443361]
ENSOARG00000013734	187	173	172	53	77	82	-1.3992	0.002456	0.21053	DDIT4L	DNA damage inducible transcript 4 like [Source:NCBI gene (formerly Entrezgene);Acc:101109448]
ENSOARG00000013820	106	168	297	46	75	122	-1.3275	0.039356	1	BCAS4	breast carcinoma amplified sequence 4 [Source:NCBI gene (formerly Entrezgene);Acc:101118977]
ENSOARG00000013901	47	59	42	25	12	27	-1.3101	0.020706	0.7989	NR1H4	nuclear receptor subfamily 1 group H member 4 [Source:NCBI gene (formerly Entrezgene);Acc:101105401]
ENSOARG00000013999	55	88	98	25	34	48	-1.2647	0.01366	0.62894	-	mesothelin [Source:NCBI gene (formerly Entrezgene);Acc:101111680]
ENSOARG00000014037	22	14	31	9	5	4	-1.9226	0.0076046	0.44597	LRRC4B	leucine rich repeat containing 4B [Source:HGNC Symbol;Acc:HGNC:25042]
ENSOARG00000014078	13	16	11	2	8	1	-1.8633	0.030245	0.96976	FAM177B	family with sequence similarity 177 member B [Source:NCBI gene (formerly Entrezgene);Acc:101107540]
ENSOARG00000014173	78	75	61	31	10	15	-1.9963	0.00020874	0.032302	ANO4	anoctamin 4 [Source:NCBI gene (formerly Entrezgene);Acc:101106248]
ENSOARG00000014195	29	20	30	10	8	15	-1.3426	0.042975	1	TMEFF2	transmembrane protein with EGF like and two follistatin like domains 2 [Source:NCBI gene (formerly Entrezgene);Acc:101118760]
ENSOARG00000014221	13	5	2	1	1	0	-3.2968	0.041513	1	TENM1	teneurin transmembrane protein 1 [Source:NCBI gene (formerly Entrezgene);Acc:101117563]
ENSOARG00000014319	314	185	126	113	74	93	-1.2209	0.023055	0.84178	DDAH1	dimethylarginine dimethylaminohydrolase 1 [Source:NCBI gene (formerly Entrezgene);Acc:101113635]
ENSOARG00000014358	578	268	308	257	193	136	-1.0064	0.038429	1	PCDH18	protocadherin 18 [Source:NCBI gene (formerly Entrezgene);Acc:101118052]
ENSOARG00000014369	907	623	513	282	183	206	-1.6643	0.00011548	0.020104	SVIL	supervillin [Source:NCBI gene (formerly Entrezgene);Acc:101119493]
ENSOARG00000014418	2176	2442	3420	652	1021	649	-1.8334	1.3934e-05	0.0040632	GRK4	G protein-coupled receptor kinase 4 [Source:NCBI gene (formerly Entrezgene);Acc:101122439]
ENSOARG00000014512	206	297	268	94	108	138	-1.2684	0.0050451	0.34806	FIBIN	fin bud initiation factor homolog [Source:NCBI gene (formerly Entrezgene);Acc:101115568]
ENSOARG00000014523	112	48	59	32	38	23	-1.2608	0.019221	0.76487	PCDH10	protocadherin 10 [Source:NCBI gene (formerly Entrezgene);Acc:101108165]
ENSOARG00000014621	218	206	145	51	34	86	-1.8463	0.00011455	0.0201	CLCA2	chloride channel accessory 2 [Source:NCBI gene (formerly Entrezgene);Acc:101115078]
ENSOARG00000014623	773	1171	1236	143	179	236	-2.5988	7.3064e-09	7.7532e-06	TCF21	transcription factor 21 [Source:HGNC Symbol;Acc:HGNC:11632]
ENSOARG00000014657	509	461	351	231	170	228	-1.1464	0.0084564	0.4711	ANKRD22	ankyrin repeat domain 22 [Source:NCBI gene (formerly Entrezgene);Acc:101120533]
ENSOARG00000014800	30	59	52	11	20	34	-1.2344	0.032587	1	IFIT3	interferon induced protein with tetratricopeptide repeats 3 [Source:HGNC Symbol;Acc:HGNC:5411]
ENSOARG00000014890	5	4	3	0	0	0	#VALUE!	0.029747	0.96354	SPTSSB	serine palmitoyltransferase small subunit B [Source:NCBI gene (formerly Entrezgene);Acc:101103775]
ENSOARG00000014920	39	18	35	13	14	13	-1.2428	0.0416	1	SPACA6	sperm acrosome associated 6 [Source:HGNC Symbol;Acc:HGNC:27113]
ENSOARG00000014923	44	58	50	26	22	20	-1.2236	0.024676	0.87422	B3GALNT1	beta-1,3-N-acetylgalactosaminyltransferase 1 (globoside blood group) [Source:NCBI gene (formerly Entrezgene);Acc:101104544]
ENSOARG00000015027	190	165	88	11	14	12	-3.6465	3.1999e-08	2.9711e-05	SYT1	synaptotagmin 1 [Source:NCBI gene (formerly Entrezgene);Acc:101102712]
ENSOARG00000015075	53	37	37	1	6	1	-3.9793	4.251e-08	3.5156e-05	MAB21L2	mab-21 like 2 [Source:NCBI gene (formerly Entrezgene);Acc:101106795]
ENSOARG00000015079	23	5	7	0	0	0	#VALUE!	0.0033565	0.25615	-	-
ENSOARG00000015286	429	221	211	165	74	95	-1.4157	0.0083758	0.47014	SEMA3A	semaphorin 3A [Source:NCBI gene (formerly Entrezgene);Acc:101113580]
ENSOARG00000015322	186	210	158	35	53	41	-2.1649	5.5386e-06	0.0018988	SLC6A15	solute carrier family 6 member 15 [Source:NCBI gene (formerly Entrezgene);Acc:101107008]
ENSOARG00000015341	17	12	15	0	0	2	-4.6821	0.00010893	0.019419	TSPAN19	tetraspanin 19 [Source:NCBI gene (formerly Entrezgene);Acc:101107267]
ENSOARG00000015352	11	15	18	2	1	3	-2.9847	0.0022799	0.20161	HAND2	heart and neural crest derivatives expressed 2 [Source:NCBI gene (formerly Entrezgene);Acc:101120384]
ENSOARG00000015385	91	119	69	43	45	27	-1.3319	0.0064585	0.39867	AGTR1	angiotensin II receptor type 1 [Source:NCBI gene (formerly Entrezgene);Acc:443107]
ENSOARG00000015635	29	33	29	11	18	10	-1.2667	0.038947	1	TMPRSS15	transmembrane serine protease 15 [Source:NCBI gene (formerly Entrezgene);Acc:101115497]
ENSOARG00000015674	16	7	17	4	2	6	-1.8233	0.041443	1	FAM227A	family with sequence similarity 227 member A [Source:NCBI gene (formerly Entrezgene);Acc:101121929]
ENSOARG00000015708	635	633	497	106	129	31	-2.7444	1.0357e-09	1.3837e-06	CHODL	chondrolectin [Source:NCBI gene (formerly Entrezgene);Acc:101115923]
ENSOARG00000016030	62	63	165	33	24	46	-1.5703	0.041484	1	C6orf52	chromosome 20 C6orf52 homolog [Source:NCBI gene (formerly Entrezgene);Acc:101117119]
ENSOARG00000016271	79	56	117	38	33	48	-1.1482	0.020542	0.79612	HOXC4	homeobox C4 [Source:NCBI gene (formerly Entrezgene);Acc:101108122]
ENSOARG00000016280	33	58	33	18	15	21	-1.2971	0.027395	0.92776	-	-
ENSOARG00000016322	11	15	11	2	1	4	-2.5384	0.012011	0.58566	ANGPTL1	angiopoietin like 1 [Source:NCBI gene (formerly Entrezgene);Acc:101120347]
ENSOARG00000016361	134	61	69	48	53	20	-1.134	0.035735	1	PHEX	phosphate regulating endopeptidase homolog X-linked [Source:NCBI gene (formerly Entrezgene);Acc:101112286]
ENSOARG00000016430	144	84	100	68	47	44	-1.088	0.01992	0.78008	ACACB	acetyl-CoA carboxylase beta [Source:NCBI gene (formerly Entrezgene);Acc:101114816]
ENSOARG00000016622	111	78	50	30	19	26	-1.7425	0.00081246	0.090524	FZD6	frizzled class receptor 6 [Source:NCBI gene (formerly Entrezgene);Acc:101122197]
ENSOARG00000016714	16	16	9	2	2	0	-3.3524	0.00111	0.11452	CCDC73	coiled-coil domain containing 73 [Source:NCBI gene (formerly Entrezgene);Acc:101122132]
ENSOARG00000016790	456	365	260	155	102	132	-1.5446	0.00048873	0.062953	COL14A1	collagen type XIV alpha 1 chain [Source:NCBI gene (formerly Entrezgene);Acc:101120758]
ENSOARG00000016846	278	64	53	20	2	6	-3.849	0.027062	0.92349	SV2C	synaptic vesicle glycoprotein 2C [Source:NCBI gene (formerly Entrezgene);Acc:101110415]
ENSOARG00000016989	21	33	35	10	16	13	-1.2547	0.044951	1	-	keratin, type II cuticular Hb5-like [Source:NCBI gene (formerly Entrezgene);Acc:101112805]
ENSOARG00000017758	12	18	8	2	4	4	-2.0194	0.029897	0.96499	RASL12	RAS like family 12 [Source:NCBI gene (formerly Entrezgene);Acc:101118025]
ENSOARG00000017884	92	93	77	33	31	41	-1.4003	0.005579	0.36782	NXPH4	neurexophilin 4 [Source:HGNC Symbol;Acc:HGNC:8078]
ENSOARG00000017992	91	99	111	36	44	55	-1.2358	0.011756	0.5794	TMEM119	transmembrane protein 119 [Source:NCBI gene (formerly Entrezgene);Acc:101102841]
ENSOARG00000018070	14	18	13	3	4	5	-1.9975	0.020889	0.80043	TSPAN12	tetraspanin 12 [Source:NCBI gene (formerly Entrezgene);Acc:101102475]
ENSOARG00000018113	50	13	63	3	8	1	-3.3523	0.0012462	0.12739	MEGF11	multiple EGF like domains 11 [Source:NCBI gene (formerly Entrezgene);Acc:101123125]
ENSOARG00000018194	46	27	21	14	6	12	-1.6295	0.011042	0.55671	ABI3BP	ABI family member 3 binding protein [Source:NCBI gene (formerly Entrezgene);Acc:101108803]
ENSOARG00000018232	7	9	11	0	1	4	-2.6053	0.029026	0.94841	-	liver carboxylesterase-like [Source:NCBI gene (formerly Entrezgene);Acc:101116336]
ENSOARG00000018268	59	49	85	18	13	25	-1.8673	0.00067998	0.080144	-	liver carboxylesterase-like [Source:NCBI gene (formerly Entrezgene);Acc:101116756]
ENSOARG00000018299	21	28	49	11	13	15	-1.3968	0.023855	0.86282	EPOR	erythropoietin receptor [Source:NCBI gene (formerly Entrezgene);Acc:443227]
ENSOARG00000018559	4	10	19	1	0	0	-5.0562	0.0017427	0.16812	OTOS	otospiralin [Source:NCBI gene (formerly Entrezgene);Acc:101122143]
ENSOARG00000018739	19	23	22	4	5	7	-2.0905	0.0061705	0.39064	-	cholecystokinin B receptor [Source:NCBI gene (formerly Entrezgene);Acc:101118381]
ENSOARG00000018795	13	3	16	3	1	1	-2.6879	0.011778	0.5794	NTNG1	netrin G1 [Source:NCBI gene (formerly Entrezgene);Acc:101120121]
ENSOARG00000018877	17	10	13	3	2	1	-2.7547	0.0045714	0.32201	GRAMD2A	GRAM domain containing 2A [Source:NCBI gene (formerly Entrezgene);Acc:101115544]
ENSOARG00000018923	64	81	56	30	30	36	-1.1497	0.027551	0.92973	PAMR1	peptidase domain containing associated with muscle regeneration 1 [Source:NCBI gene (formerly Entrezgene);Acc:101106200]
ENSOARG00000019129	432	489	502	148	202	321	-1.1821	0.0075341	0.44597	TRIB3	tribbles pseudokinase 3 [Source:NCBI gene (formerly Entrezgene);Acc:101122616]
ENSOARG00000019347	25	52	28	9	8	15	-1.8345	0.0092483	0.50143	NGEF	neuronal guanine nucleotide exchange factor [Source:HGNC Symbol;Acc:HGNC:7807]
ENSOARG00000019390	159	234	351	22	18	23	-3.6324	3.7907e-08	3.3789e-05	KCNF1	potassium voltage-gated channel modifier subfamily F member 1 [Source:HGNC Symbol;Acc:HGNC:6246]
ENSOARG00000019622	5905	5310	4652	1444	1132	1605	-2.0024	3.2992e-06	0.0012826	NELL2	neural EGFL like 2 [Source:NCBI gene (formerly Entrezgene);Acc:101113484]
ENSOARG00000019628	22	19	33	10	10	6	-1.5376	0.021183	0.80415	-	tetratricopeptide repeat protein 30B [Source:NCBI gene (formerly Entrezgene);Acc:101104297]
ENSOARG00000019702	114	119	151	49	31	71	-1.4436	0.0029951	0.23752	-	-
ENSOARG00000019944	31	21	17	9	11	5	-1.4906	0.027828	0.92973	SYT6	synaptotagmin 6 [Source:NCBI gene (formerly Entrezgene);Acc:101122233]
ENSOARG00000019961	166	102	77	72	28	48	-1.2864	0.012606	0.60673	PRSS35	serine protease 35 [Source:NCBI gene (formerly Entrezgene);Acc:101115799]
ENSOARG00000020202	31	41	33	13	12	18	-1.381	0.02483	0.87582	-	-
ENSOARG00000020431	1274	1776	2129	515	643	771	-1.5037	0.00043741	0.057871	-	-
ENSOARG00000020658	3355	2623	3692	1063	992	1308	-1.5925	0.00017134	0.027752	TXNIP	thioredoxin interacting protein [Source:NCBI gene (formerly Entrezgene);Acc:654403]
ENSOARG00000020802	18	13	18	7	4	2	-1.9332	0.016591	0.70387	GRIN2B	glutamate ionotropic receptor NMDA type subunit 2B [Source:NCBI gene (formerly Entrezgene);Acc:101118179]
ENSOARG00000020830	596	749	1247	232	392	332	-1.4945	0.002041	0.18717	HEBP1	heme binding protein 1 [Source:NCBI gene (formerly Entrezgene);Acc:101109953]
ENSOARG00000020874	34	60	75	19	22	36	-1.2319	0.02447	0.87422	TMEM54	transmembrane protein 54 [Source:NCBI gene (formerly Entrezgene);Acc:101111346]
ENSOARG00000020918	257	180	122	45	60	31	-2.0733	5.0955e-05	0.010727	UNC13C	unc-13 homolog C [Source:NCBI gene (formerly Entrezgene);Acc:101123470]
ENSOARG00000020932	24	43	42	17	7	27	-1.2218	0.048385	1	ECRG4	ECRG4 augurin precursor [Source:NCBI gene (formerly Entrezgene);Acc:101114506]
ENSOARG00000020935	659	500	854	305	321	362	-1.0857	0.010203	0.53122	SEMA6C	semaphorin 6C [Source:NCBI gene (formerly Entrezgene);Acc:101111591]
ENSOARG00000021135	12	17	13	5	5	3	-1.7417	0.040248	1	-	-
ENSOARG00000021620	15	3	9	1	4	1	-2.1476	0.043778	1	-	-
ENSOARG00000022681	2	10	10	0	2	2	-2.5648	0.046228	1	U6	U6 spliceosomal RNA [Source:RFAM;Acc:RF00026]
ENSOARG00000023168	28	10	29	3	10	4	-1.9803	0.0058423	0.37925	-	-
ENSOARG00000023664	5	7	18	0	1	4	-2.7429	0.027058	0.92349	-	-
ENSOARG00000024080	443	967	1025	303	377	498	-1.1398	0.023223	0.84559	-	-
ENSOARG00000024430	29	64	60	14	29	18	-1.3859	0.012235	0.59247	-	-
ENSOARG00000024966	2	9	7	1	0	0	-4.2097	0.016286	0.70061	U1	U1 spliceosomal RNA [Source:RFAM;Acc:RF00003]
ENSOARG00000025251	50	58	54	26	22	20	-1.3122	0.015052	0.66549	-	-
ENSOARG00000025289	22	78	89	10	31	15	-1.8031	0.029487	0.96064	-	-
ENSOARG00000025366	152	269	362	116	96	146	-1.2138	0.012284	0.59248	-	-
ENSOARG00000025634	156	136	166	36	51	50	-1.8039	0.00015091	0.025096	-	-
ENSOARG00000025702	22	42	54	13	22	12	-1.3708	0.017501	0.7249	-	-
ENSOARG00000026187	3	2	9	0	0	0	#VALUE!	0.016598	0.70387	-	-
ENSOARG00000026389	196	324	471	103	166	251	-1.0253	0.046075	1	-	-
ENSOARG00000026620	211	130	189	51	57	20	-2.0581	9.5851e-06	0.0030514	-	-
ENSOARG00000027033	26	30	31	12	12	6	-1.5701	0.013759	0.6296	-	-
Novel00004	50	45	59	21	24	24	-1.2182	0.0246	0.87422	-	-
Novel00010	83	114	114	29	22	33	-1.9737	0.00010889	0.019419	-	-
Novel00027	22	34	45	4	3	14	-2.413	0.00047681	0.061775	-	-
Novel00047	11	28	39	5	9	6	-2.0168	0.010488	0.54351	-	-
Novel00074	19	25	23	0	2	1	-4.5302	3.3383e-06	0.0012826	-	-
Novel00107	138	119	133	76	65	50	-1.0745	0.019036	0.75883	-	-
Novel00115	13	8	4	1	0	0	-4.6582	0.0027898	0.22621	-	-
Novel00117	413	379	328	52	73	108	-2.358	3.4023e-07	0.00021662	-	-
Novel00133	45	34	26	11	18	15	-1.3141	0.028154	0.9336	-	-
Novel00144	22	49	46	7	14	8	-2.0674	0.00085639	0.093157	-	-
Novel00146	24	11	15	2	2	4	-2.7315	0.0023734	0.20741	-	-
Novel00189	44	47	33	22	13	14	-1.4041	0.015404	0.67175	-	-
Novel00206	74	140	162	14	38	19	-2.4484	3.3496e-05	0.0080261	-	-
Novel00226	25	47	40	17	24	3	-1.3577	0.017447	0.72402	-	-
Novel00232	27	48	42	11	8	22	-1.6389	0.0082564	0.46697	-	-
Novel00237	24	16	37	3	2	0	-3.9193	4.367e-06	0.0015696	-	-
Novel00253	97	63	67	26	27	37	-1.4087	0.0062341	0.39355	-	-
Novel00266	167	219	118	78	46	96	-1.3033	0.0060165	0.38507	-	-
Novel00268	14	14	11	3	2	6	-1.9476	0.035551	1	-	-
Novel00351	7	10	6	0	0	1	-4.7694	0.0045807	0.32201	-	-
Novel00357	27	26	24	8	11	11	-1.4291	0.032068	1	-	-
Novel00359	76	78	71	13	9	17	-2.6218	3.5166e-06	0.0013061	-	-
Novel00391	34	78	102	12	38	26	-1.5533	0.020734	0.7989	-	-
Novel00401	11	4	2	1	0	0	-4.0896	0.027372	0.92776	-	-
Novel00411	110	110	88	42	25	40	-1.6071	0.0012853	0.13078	-	-
Novel00459	33	21	28	6	5	8	-2.1849	0.0019336	0.18258	-	-
Novel00518	60	57	61	31	30	26	-1.0869	0.036094	1	-	-
Novel00540	4	10	5	0	1	1	-3.3634	0.028459	0.93909	-	-
Novel00571	83	86	68	41	30	54	-1.0173	0.046059	1	-	-
Novel00598	18	25	15	5	7	2	-2.0795	0.0069425	0.41926	-	-
Novel00630	64	57	38	31	8	29	-1.3257	0.017538	0.72506	-	-
Novel00634	17	35	28	2	12	4	-2.1877	0.0017274	0.16736	-	-
Novel00635	35	51	71	5	5	23	-2.4017	9.1104e-05	0.01706	-	-
Novel00666	58	25	44	13	7	12	-2.0485	0.00076176	0.086608	-	-
Novel00682	170	170	102	51	62	59	-1.4331	0.0023326	0.20464	-	-
Novel00707	17	25	40	3	9	4	-2.3862	0.00074093	0.084672	-	-
Novel00715	3	21	23	2	0	1	-4.0701	0.0055284	0.36766	-	-
Novel00720	194	273	302	136	126	120	-1.0725	0.014949	0.66381	-	-
Novel00751	24	22	22	10	10	5	-1.4747	0.0305	0.97372	-	-
Novel00755	139	150	118	77	44	81	-1.1007	0.020549	0.79612	-	-
Novel00805	35	74	30	20	7	18	-1.744	0.038027	1	-	-
Novel00829	17	16	9	1	2	9	-1.9777	0.031587	0.9942	-	-
Novel00832	20	25	13	7	8	5	-1.5926	0.03123	0.98995	-	-
Novel00842	6	11	22	2	3	2	-2.5188	0.011259	0.56636	-	-
Novel00843	56	46	46	20	21	30	-1.1411	0.039092	1	-	-
Novel00847	77	68	95	18	48	24	-1.4458	0.0036698	0.27169	-	-
Novel00865	22	16	32	2	4	20	-1.5823	0.031111	0.98897	-	-
Novel00884	39	90	129	12	34	23	-1.9588	0.0087805	0.48312	-	-
Novel00885	10	12	25	8	0	0	-2.5595	0.0056592	0.37201	-	-
Novel00957	644	289	351	256	157	172	-1.1782	0.018595	0.74903	-	-
Novel00978	19	9	4	1	0	1	-4.1124	0.0058302	0.37925	-	-
Novel01023	31	38	33	15	12	13	-1.4202	0.020471	0.79612	-	-
Novel01039	1025	1511	1669	540	761	721	-1.1259	0.0076007	0.44597	-	-
Novel01040	259	363	325	143	174	177	-1.0137	0.021141	0.80395	-	-
Novel01074	29	62	53	11	21	9	-1.8558	0.0014912	0.14835	-	-
Novel01075	39	27	30	7	5	9	-2.2747	0.00078935	0.088838	-	-
Novel01087	11	21	25	7	5	5	-1.8085	0.017995	0.73445	-	-
Novel01107	56	61	51	4	21	19	-2.0124	0.00042204	0.056561	-	-
Novel01114	157	96	142	62	74	46	-1.1477	0.011549	0.57444	-	-
Novel01115	17	16	12	4	4	3	-2.0851	0.015372	0.67165	-	-
Novel01134	18	4	9	4	0	2	-2.4242	0.031744	0.99631	-	-
Novel01135	431	393	334	166	127	130	-1.5142	0.00055675	0.068926	-	-
Novel01144	492	482	869	210	348	229	-1.2657	0.0028812	0.23095	-	-
Novel01155	36	47	39	3	24	18	-1.5115	0.010391	0.53974	-	-
Novel01184	24	28	41	6	11	10	-1.8465	0.0046097	0.32303	-	-
Novel01188	36	43	67	20	36	14	-1.0805	0.039368	1	-	-
Novel01199	49	42	62	24	28	22	-1.0931	0.039536	1	-	-
Novel01204	11	23	27	5	7	8	-1.6916	0.023053	0.84178	-	-
Novel01220	29	38	32	2	2	5	-3.5841	3.1888e-06	0.0012689	-	-
Novel01227	2428	3088	3145	813	861	951	-1.7956	2.7269e-05	0.0070658	-	-
Novel01246	19	14	24	4	4	8	-1.9241	0.014287	0.6445	-	-
Novel01258	8	10	14	1	2	4	-2.3065	0.027612	0.92973	-	-
Novel01262	30	39	44	10	17	18	-1.4048	0.018867	0.75617	-	-
Novel01297	56	17	43	20	14	16	-1.2515	0.03301	1	-	-
Novel01298	107	128	208	75	82	68	-1.0264	0.023391	0.85033	-	-
Novel01313	136	129	116	1	1	5	-5.9242	3.7186e-18	1.6573e-14	-	-
Novel01358	82	129	109	35	29	27	-1.8812	0.00017186	0.027752	-	-
Novel01359	53	78	56	26	32	39	-1.0372	0.049878	1	-	-
Novel01385	193	155	157	73	61	28	-1.6649	0.00027906	0.040912	-	-
Novel01452	300	268	266	101	118	156	-1.2335	0.0058285	0.37925	-	-
Novel01464	87	44	47	41	16	14	-1.3561	0.014352	0.64586	-	-
Novel01465	5	11	7	0	1	1	-3.6323	0.011286	0.56645	-	-
Novel01500	33	50	65	9	33	27	-1.1684	0.032894	1	-	-
Novel01520	6	1	10	0	1	1	-3.1358	0.047826	1	-	-
Novel01573	64	36	54	8	4	11	-2.833	6.1304e-06	0.0020698	-	-
Novel01697	1	15	14	0	0	1	-5.1619	0.0099338	0.52209	-	-
Novel01719	76	149	145	31	52	56	-1.498	0.0020496	0.18718	-	-
Novel01720	306	286	198	145	129	131	-1.0307	0.01937	0.76943	-	-
Novel01740	44	60	108	18	30	34	-1.4417	0.013404	0.62099	-	-
Novel01745	1236	1287	1372	283	367	279	-2.1206	9.6089e-07	0.00053531	-	-
Novel01751	50	84	78	19	45	44	-1.056	0.040086	1	-	-
Novel01752	9	15	12	2	5	2	-2.0394	0.029097	0.94933	-	-
Novel01758	82	68	105	36	35	44	-1.215	0.014472	0.6489	-	-
Novel01759	146	153	152	72	66	92	-1.0528	0.023904	0.86282	-	-
Novel01760	37	46	55	13	20	24	-1.3565	0.017182	0.72105	-	-
Novel01772	9	23	37	6	8	8	-1.7172	0.036406	1	-	-
Novel01808	10	23	28	3	9	5	-1.8932	0.011355	0.56864	-	-
Novel01818	121	186	153	39	36	41	-2.067	2.1492e-05	0.0059126	-	-
Novel01820	146	329	387	82	123	213	-1.1541	0.047873	1	-	-
Novel01859	3100	5703	6205	1414	1568	2451	-1.5636	0.0007963	0.08917	-	-
Novel01877	15	14	21	3	2	5	-2.4213	0.0054481	0.36766	-	-
Novel01881	16	25	41	4	2	4	-3.1174	7.6592e-05	0.014972	-	-
Novel01899	12	8	5	2	1	2	-2.406	0.041383	1	-	-
Novel01912	42	79	89	23	28	38	-1.329	0.011401	0.56966	-	-
Novel01917	139	183	148	69	47	97	-1.2461	0.0088191	0.48405	-	-
Novel01949	195	101	181	0	0	0	#VALUE!	2.9198e-26	6.5064e-22	-	-
Novel01950	93	119	282	0	0	0	#VALUE!	7.2767e-09	7.7532e-06	-	-
Novel01963	50	57	56	24	19	21	-1.416	0.009502	0.51145	-	-
Novel01969	766	857	691	394	357	395	-1.0865	0.01089	0.55276	-	-
Novel02015	8	17	16	5	3	4	-1.853	0.035405	1	-	-
Novel02032	9	21	13	4	3	7	-1.747	0.045603	1	-	-
Novel02034	301	533	450	128	196	229	-1.3062	0.0031727	0.24604	-	-
Novel02067	20	82	93	0	0	0	#VALUE!	5.7218e-07	0.00032694	-	-
Novel02099	28	24	16	2	1	2	-3.8543	1.8659e-05	0.0051975	-	-
Novel02101	48	56	80	23	17	25	-1.5759	0.0036012	0.2684	-	-
Novel02104	6	19	12	3	4	2	-2.0993	0.024839	0.87582	-	-
Novel02123	31	37	39	10	14	14	-1.5642	0.010684	0.5448	-	-
Novel02129	74	154	179	37	49	77	-1.4214	0.0094444	0.51018	-	-
Novel02138	60	74	148	17	35	43	-1.6459	0.011578	0.57464	-	-
Novel02142	41	45	41	15	12	24	-1.4178	0.016446	0.70387	-	-
Novel02172	280	174	140	102	29	94	-1.4889	0.0032966	0.25388	-	-
Novel02176	239	349	938	43	122	114	-2.5092	0.022578	0.83576	-	-
Novel02183	14	46	71	5	9	18	-2.1511	0.028691	0.94375	-	-
Novel01712	54	22	42	12	6	5	-2.2919	0.00041707	0.056561
Novel01839	92	90	47	15	13	21	-2.2004	0.00029805	0.04285
Novel01840	133	160	0	0	0	0	#NAME?	0.00018152	0.028892
