# Supplementary material for: Growth hormone treatment improves the development of follicles and oocytes in prepubertal lambs
Source: J Ovarian Res. 2023 Jul 5;16:132. doi: 10.1186/s13048-023-01209-y (PMC10324218; doi:10.1186/s13048-023-01209-y)
Supplement: Supplementary file 2 — Additional file 2. DEPs in ovarian proteome between control and GH treatment groups. [file 13048_2023_1209_MOESM2_ESM.xlsx]

## Sheet: GH vs C DEPs-up
Protein	Description	GH	C	log2FC	score	FDR
W5PHL5	Phosphatidylinositol specific phospholipase C X domain containing 3 OS=Ovis aries OX=9940 GN=PLCXD3 PE=4 SV=1	1959211739	5.06305e+08	1.95219	0.940537	0.0231632
W5PIU7	Uncharacterized protein OS=Ovis aries OX=9940 GN=PLIN4 PE=4 SV=1	5.67657e+08	1.33616e+08	2.08692	0.912593	0.0390775
W5NPV2	Uncharacterized protein OS=Ovis aries OX=9940 GN=AATF PE=4 SV=1	1.76482e+07	4.12284e+06	2.09781	0.938695	0.0260166
W5PNC4	Uncharacterized protein OS=Ovis aries OX=9940 GN=UPF1 PE=4 SV=1	7.2397e+08	1.63713e+08	2.14476	0.965936	0.0123298
W5Q1E0	Ribosomal_S10 domain-containing protein OS=Ovis aries OX=9940 GN=RPS20 PE=3 SV=1	3.12525e+08	6.56524e+07	2.25105	0.940199	0.0239041
W5QDE5	La ribonucleoprotein domain family member 6 OS=Ovis aries OX=9940 GN=LARP6 PE=4 SV=1	11246628399	2359652681	2.25285	0.902762	0.0430442
W5P2K4	PWWP domain-containing protein OS=Ovis aries OX=9940 GN=GLYR1 PE=4 SV=1	1251317601	2.3193e+08	2.43169	0.893825	0.0472782
W5PZJ7	Uncharacterized protein OS=Ovis aries OX=9940 GN=LOC101117299 PE=4 SV=1	1.01758e+08	1.84947e+07	2.45996	0.932151	0.0286907
W5Q5Q7	Sidoreflexin OS=Ovis aries OX=9940 GN=SFXN3 PE=3 SV=1	2.04001e+07	3.64103e+06	2.48616	0.921855	0.035008
W5NUG0	Alpha-galactosidase OS=Ovis aries OX=9940 GN=GLA PE=3 SV=1	33644718791	5524747020	2.6064	0.935529	0.0280401
W5NSY8	Uncharacterized protein OS=Ovis aries OX=9940 GN=COX4I2 PE=4 SV=1	1145530787	1.87542e+08	2.61073	0.979167	0.00787592
W5PPL4	ORM1-like protein OS=Ovis aries OX=9940 GN=ORMDL2 PE=3 SV=1	1.08175e+07	1.72488e+06	2.6488	0.991446	0.00350689
W5Q8L7	Uncharacterized protein OS=Ovis aries OX=9940 GN=TTC37 PE=4 SV=1	10399759235	1574501702	2.72358	0.949476	0.0168081
W5QIG5	Fe2OG dioxygenase domain-containing protein OS=Ovis aries OX=9940 GN=P3H1 PE=4 SV=1	2963682660	4.13918e+08	2.83997	0.94094	0.0223995
W5PCW9	Uncharacterized protein OS=Ovis aries OX=9940 GN=LOC101116273 PE=4 SV=1	3.76359e+08	5.12743e+07	2.8758	0.997655	0.00106098
W5PKG8	Uncharacterized protein OS=Ovis aries OX=9940 GN=CUTA PE=4 SV=1	2614730908	3.49887e+08	2.9017	0.941361	0.0216117
W5QHZ4	Uncharacterized protein OS=Ovis aries OX=9940 GN=RMDN3 PE=4 SV=1	1.44356e+07	1.81415e+06	2.99226	0.899207	0.0437302
A0A286SF73	Monocyte differentiation antigen CD14 OS=Ovis aries OX=9940 GN=CD14 PE=2 SV=1	1.64399e+08	1.99666e+07	3.04155	0.914888	0.0370362
W5PEE1	SSD domain-containing protein OS=Ovis aries OX=9940 GN=NPC1 PE=4 SV=1	8.84692e+06	919309	3.26655	0.911752	0.0397396
W5QDB5	PP28 domain-containing protein OS=Ovis aries OX=9940 GN=PDAP1 PE=4 SV=1	3748720717	3.77493e+08	3.31188	0.929082	0.0326302
W5PA23	Vacuolar-sorting protein SNF8 OS=Ovis aries OX=9940 GN=SNF8 PE=3 SV=1	8.72331e+07	8.2077e+06	3.40983	0.971281	0.00995773
W5PAH6	Proteasome subunit alpha type OS=Ovis aries OX=9940 GN=PSMA1 PE=3 SV=1	26731986357	2391981562	3.48229	0.985422	0.00492514
W5P889	Uncharacterized protein OS=Ovis aries OX=9940 GN=HCFC1 PE=4 SV=1	29764502276	2490181119	3.57927	0.99844	0.000388043
W5P995	Delta-1-pyrroline-5-carboxylate synthase OS=Ovis aries OX=9940 GN=ALDH18A1 PE=3 SV=1	48889426425	3839996363	3.67035	0.927721	0.0338365
W5QA24	TPR_REGION domain-containing protein OS=Ovis aries OX=9940 GN=ST13 PE=4 SV=1	2532376390	1.84569e+08	3.77826	0.998423	0.000680992
W5PR87	Uncharacterized protein OS=Ovis aries OX=9940 GN=RECK PE=4 SV=1	9015546536	6.27117e+08	3.84561	0.976284	0.00882347
W5NWE7	UBX domain-containing protein OS=Ovis aries OX=9940 GN=FAF2 PE=4 SV=1	2640528806	1.74515e+08	3.91941	0.905102	0.0423707
W5QC06	Histone H2B OS=Ovis aries OX=9940 PE=3 SV=1	2308507947	1.52229e+08	3.92265	0.993852	0.00232295
W5P4W3	Uncharacterized protein OS=Ovis aries OX=9940 GN=EMG1 PE=4 SV=1	2329302343	1.4071e+08	4.0491	0.997202	0.00142308
W5P9X2	Uncharacterized protein OS=Ovis aries OX=9940 GN=COL4A2 PE=4 SV=1	23996297626	1250586544	4.26214	0.969399	0.0111338
W5P2Q7	DUF3456 domain-containing protein OS=Ovis aries OX=9940 GN=CNPY3 PE=4 SV=1	3.07149e+07	1.5541e+06	4.30479	0.999819	0
W5QHY6	Uncharacterized protein OS=Ovis aries OX=9940 GN=LOC100037664 PE=3 SV=1	4.47468e+08	1.75407e+07	4.67301	0.888752	0.0486725
W5PVY6	Uncharacterized protein OS=Ovis aries OX=9940 GN=RPL31 PE=4 SV=1	1911373105	1.71243e+07	6.80242	0.967669	0.0117237

## Sheet: GH vs C DEPs-down
Protein	Description	GH	C	log2FC	score	FDR
W5PK54	Structural maintenance of chromosomes protein OS=Ovis aries OX=9940 GN=SMC3 PE=3 SV=1	6.55602e+06	2.74249e+08	-5.38652	0.957463	0.0136329
W5QBU5	Uncharacterized protein OS=Ovis aries OX=9940 GN=ABCB7 PE=4 SV=1	2.851e+08	8352904166	-4.87274	0.999749	0.00018093
W5Q886	Starch binding domain 1 OS=Ovis aries OX=9940 GN=STBD1 PE=4 SV=1	2.47919e+08	6418341410	-4.69426	0.910684	0.0410454
W5Q2D3	Nudix hydrolase domain-containing protein OS=Ovis aries OX=9940 GN=NUDT5 PE=3 SV=1	2.52332e+06	6.10788e+07	-4.59728	0.995436	0.00184576
W5NWH6	IRF-2BP1_2 domain-containing protein OS=Ovis aries OX=9940 GN=IRF2BPL PE=4 SV=1	5.02221e+06	1.15943e+08	-4.52895	0.89589	0.045867
W5Q8C4	Uncharacterized protein OS=Ovis aries OX=9940 GN=TMEM230 PE=4 SV=1	1.4091e+06	3.23378e+07	-4.52038	0.928459	0.033238
W5PRD2	CAP-Gly domain-containing protein OS=Ovis aries OX=9940 GN=CLIP2 PE=4 SV=1	1014317347	16804517535	-4.05027	0.997326	0.00124437
W5NRS0	Uncharacterized protein OS=Ovis aries OX=9940 GN=HEBP2 PE=4 SV=1	4.66411e+07	6.50012e+08	-3.80079	0.995146	0.00209287
W5P9L9	PWI domain-containing protein OS=Ovis aries OX=9940 GN=SRRM1 PE=4 SV=1	5.00897e+06	6.30506e+07	-3.65392	0.97855	0.0083558
W5PWE9	Peptidyl-prolyl cis-trans isomerase OS=Ovis aries OX=9940 GN=PIN1 PE=4 SV=1	678526199	7681828241	-3.50097	0.997935	0.000860213
W5PN31	Eukaryotic translation initiation factor 3 subunit H OS=Ovis aries OX=9940 GN=EIF3H PE=3 SV=1	8.3841e+07	9.38111e+08	-3.48403	0.999268	0.000215929
W5Q211	PMSR domain-containing protein OS=Ovis aries OX=9940 GN=MSRA PE=3 SV=1	5.80651e+07	6.44197e+08	-3.47176	0.992407	0.00323446
W5PW14	FERM domain-containing protein OS=Ovis aries OX=9940 GN=RDX PE=4 SV=1	1194183618	10510691393	-3.13776	0.957277	0.0144141
W5Q6W5	Uncharacterized protein OS=Ovis aries OX=9940 GN=DCHS1 PE=4 SV=1	3995105420	30365670665	-2.92614	0.930141	0.0313873
W5PIQ2	AdoHcyase_NAD domain-containing protein OS=Ovis aries OX=9940 GN=AHCY PE=3 SV=1	9.40733e+07	7.12976e+08	-2.922	0.980526	0.007412
C5IJ90	Rab GDP dissociation inhibitor OS=Ovis aries OX=9940 PE=2 SV=1	1.53072e+08	1096291564	-2.84035	0.962491	0.0129508
W5NY85	CD163 molecule OS=Ovis aries OX=9940 GN=CD163 PE=4 SV=1	1.99187e+07	1.42536e+08	-2.83913	0.995725	0.00157583
W5PYH6	Uncharacterized protein OS=Ovis aries OX=9940 GN=TCEA1 PE=4 SV=1	3.27621e+08	2334802151	-2.8332	0.891706	0.0479711
W5P9I1	PPM-type phosphatase domain-containing protein OS=Ovis aries OX=9940 GN=PPM1B PE=3 SV=1	1.76719e+08	1176195633	-2.7346	0.981087	0.00640464
W5P5Z3	Uncharacterized protein OS=Ovis aries OX=9940 GN=DDX21 PE=4 SV=1	5.22418e+07	3.47325e+08	-2.73301	0.992909	0.00261719
W5PI96	Uncharacterized protein OS=Ovis aries OX=9940 GN=RMDN2 PE=4 SV=1	4610698884	29231846605	-2.66448	0.992597	0.00293672
W5NWN1	Elongation factor Tu OS=Ovis aries OX=9940 GN=TUFM PE=3 SV=1	2.31955e+06	1.468e+07	-2.66194	0.986979	0.00449903
W5P143	Uncharacterized protein OS=Ovis aries OX=9940 GN=PSME3 PE=4 SV=1	2.42898e+08	1442332373	-2.56998	0.98092	0.00692582
W5PK04	Myotrophin OS=Ovis aries OX=9940 GN=MTPN PE=4 SV=1	2.33559e+07	1.38489e+08	-2.56791	0.949558	0.0159457
W5NUU1	Cation_ATPase_N domain-containing protein OS=Ovis aries OX=9940 PE=3 SV=1	2.76509e+07	1.63203e+08	-2.56127	0.988699	0.00412112
W5NRI6	FoP_duplication domain-containing protein OS=Ovis aries OX=9940 GN=CHTOP PE=4 SV=1	4.63306e+07	2.55786e+08	-2.4649	0.942465	0.0208134
W5P772	Uncharacterized protein OS=Ovis aries OX=9940 GN=RPL7 PE=4 SV=1	1.93472e+08	1050082605	-2.4403	0.946315	0.0184188
W5PF18	Methylthioribose-1-phosphate isomerase OS=Ovis aries OX=9940 GN=MRI1 PE=3 SV=1	1.5076e+07	8.14063e+07	-2.43289	0.939181	0.024622
W5PQK7	Uncharacterized protein OS=Ovis aries OX=9940 GN=LOC101105324 PE=4 SV=1	3915557022	21085881886	-2.42899	0.984458	0.00538479
W5NZY8	Uncharacterized protein OS=Ovis aries OX=9940 GN=RAB34 PE=4 SV=1	1.56452e+08	8.27431e+08	-2.40292	0.910834	0.0403951
A2P2G1	VH region (Fragment) OS=Ovis aries OX=9940 GN=VH PE=2 SV=1	3.45637e+06	1.80551e+07	-2.38508	0.972041	0.00933699
W5Q2H1	Uncharacterized protein OS=Ovis aries OX=9940 GN=HACL1 PE=3 SV=1	3.96965e+08	1973636508	-2.31377	0.93075	0.0293777
W5QBB9	tRNA-splicing ligase RtcB homolog OS=Ovis aries OX=9940 GN=RTCB PE=3 SV=1	2.77013e+07	1.3731e+08	-2.30941	0.954164	0.0151591
W5NZ62	TRUD domain-containing protein OS=Ovis aries OX=9940 GN=PUS7 PE=4 SV=1	3.50212e+08	1638389414	-2.22598	0.981315	0.00584646
W5Q6S6	Integrin_alpha2 domain-containing protein OS=Ovis aries OX=9940 GN=ITGAV PE=3 SV=1	8.31074e+08	3821279084	-2.20101	0.990484	0.00380377
W5P6P4	Tubulin beta chain OS=Ovis aries OX=9940 GN=TUBB4A PE=3 SV=1	3.08762e+08	1384754289	-2.16506	0.935932	0.027373
W5PWD6	Uncharacterized protein OS=Ovis aries OX=9940 GN=POR PE=4 SV=1	7.86628e+07	3.35571e+08	-2.09287	0.971169	0.0105629
W5PD39	J domain-containing protein OS=Ovis aries OX=9940 GN=DNAJC9 PE=4 SV=1	8.27656e+07	3.529e+08	-2.09215	0.893841	0.0465688
P67976	Fructose-bisphosphate aldolase B OS=Ovis aries OX=9940 GN=ALDOB PE=2 SV=2	7.53065e+06	3.14566e+07	-2.06252	0.944548	0.0200261
W5PA67	TPR_MLP1_2 domain-containing protein OS=Ovis aries OX=9940 GN=TPR PE=4 SV=1	1.1631e+08	4.84596e+08	-2.05881	0.936029	0.0266824
W5Q2S8	PDZ and LIM domain 4 OS=Ovis aries OX=9940 GN=PDLIM4 PE=4 SV=1	9.13376e+07	3.79879e+08	-2.05626	0.946124	0.019239
W5PUM2	Ubiquitin-like modifier-activating enzyme ATG7 OS=Ovis aries OX=9940 GN=ATG7 PE=3 SV=1	2.57473e+08	1054961685	-2.0347	0.882429	0.0493917
W5P3E7	2-aminoethanethiol dioxygenase OS=Ovis aries OX=9940 GN=ADO PE=4 SV=1	3.27428e+08	1334211751	-2.02674	0.927282	0.0344279
W5PAI1	Pept_C1 domain-containing protein OS=Ovis aries OX=9940 GN=CTSO PE=3 SV=1	3021374735	12303917494	-2.02584	0.896657	0.0451574
W5P7E0	Uncharacterized protein OS=Ovis aries OX=9940 GN=GTF3C4 PE=4 SV=1	2.83492e+08	1144342014	-2.01314	0.949258	0.0176304
A0A2P9DU24	MHC class I molecule (Fragment) OS=Ovis aries OX=9940 GN=Class I MHC Ovar-N* PE=2 SV=1	1.22935e+07	4.72121e+07	-1.94126	0.91306	0.0384034
W5PNQ1	Uncharacterized protein OS=Ovis aries OX=9940 GN=SPCS2 PE=4 SV=1	1.50574e+08	5.44599e+08	-1.85472	0.939054	0.0253317
W5NQS2	Uncharacterized protein OS=Ovis aries OX=9940 GN=SEC62 PE=4 SV=1	3.14844e+08	1121038960	-1.83213	0.916039	0.0363462
W5PZL7	RNA_pol_L_2 domain-containing protein OS=Ovis aries OX=9940 GN=POLR2J PE=4 SV=1	97870637	3.36389e+08	-1.78118	0.930026	0.032018
W5NX84	CP-type G domain-containing protein OS=Ovis aries OX=9940 GN=GNL3 PE=4 SV=1	8.44443e+07	2.90084e+08	-1.7804	0.917135	0.0356519
W5PIA7	Uncharacterized protein OS=Ovis aries OX=9940 GN=PVR PE=4 SV=1	8.75117e+07	2.23591e+08	-1.35331	0.897722	0.0444434
W5P2A5	Uncharacterized protein OS=Ovis aries OX=9940 GN=DDRGK1 PE=4 SV=1	1277210897	3200090084	-1.32512	0.905175	0.0416805
W5QB23	U6 snRNA-associated Sm-like protein LSm8 OS=Ovis aries OX=9940 GN=LSM8 PE=3 SV=1	17272122503	42733780083	-1.30693	0.930186	0.030736
W5P9Y0	Lon protease homolog, mitochondrial OS=Ovis aries OX=9940 GN=LONP1 PE=3 SV=1	6.10349e+07	1.45071e+08	-1.24906	0.91397	0.037723
W5PGY2	Uncharacterized protein OS=Ovis aries OX=9940 GN=MXRA5 PE=4 SV=1	1.96965e+08	4.04254e+08	-1.03732	0.930351	0.0300651
