# Supplementary material for: Growth hormone treatment improves the development of follicles and oocytes in prepubertal lambs
Source: J Ovarian Res. 2023 Jul 5;16:132. doi: 10.1186/s13048-023-01209-y (PMC10324218; doi:10.1186/s13048-023-01209-y)
Supplement: Supplementary file 3 — Additional file 3. DMs in follicular fluid metabolome between control and GH treatment groups. [file 13048_2023_1209_MOESM3_ESM.xlsx]

## Sheet: GH vs C DMs-up
Index	Formula	Compounds	CAS	C1	C2	C3	GH1	GH2	GH3	VIP	p_value	Fold_Change	Log2FC	Type
MADN0118	C4H7NO3	N-Acetylglycine	543-24-8	2087500	1110200	7346600	6291300	4480600	12706000	1.58797	0.248106	2.2266	1.15484	up
MADN0320	C11H11NO3	N-Cinnamylglycine	16534-24-0	71842	21858	75510	119910	73620	404110	1.62076	0.299912	3.53194	1.82046	up
MEDN0041	C8H15NO3	Hexanoyl Glycine	24003-67-6	632520	173930	850220	606540	686720	3474200	1.28608	0.386514	2.87774	1.52493	up
MEDN1709	C10H19NO3	2-Octanamidoacetic acid	14246-53-8	154220	53435	177650	121780	136920	601730	1.09149	0.422146	2.23311	1.15906	up
MEDP0326	C11H12N2O4	N'-Formylkynurenine	1022-31-7	279960	357380	384800	554860	938890	1206100	2.19539	0.0939685	2.64137	1.40129	up
MEDN0115	C24H40O4	Chenodeoxycholic Acid	474-25-9	1987	1232.9	797.66	5172.3	5394.5	1611.5	1.85569	0.148484	3.03127	1.59992	up
MEDN1104	C24H38O4	7-ketolithocholic acid	4651-67-6	119970	144280	239070	315290	104490	1176600	1.10625	0.38219	3.1717	1.66526	up
MEDN1113	C24H38O4	12-ketolithocholic acid	5130-29-0	119970	144280	239070	315290	104490	1176600	1.10625	0.38219	3.1717	1.66526	up
MEDN1141	C24H38O4	Apocholic acid	641-81-6	119970	144280	239070	315290	104490	1176600	1.10625	0.38219	3.1717	1.66526	up
MEDP1117	C24H36O5	7,12-Dioxolithocholic acid	517-33-9	10802	7729.9	8506.1	9899.1	8996	40422	1.13066	0.406962	2.19384	1.13346	up
MEDP1751	C24H40O4	Deoxycholic acid	302-95-4	127970	76947	77825	165460	363200	61741	1.13199	0.365785	2.08813	1.06221	up
MADN0087	C4H10N3O5P	Creatine phosphate	1967/7/2	9	9	50366	6965.1	13503	127620	1.63871	0.50575	2.93919	1.55542	up
MADP0289	C5H15NO4P+	Phosphocholine	107-73-3	823870	9	9273200	1409500	3267500	24275000	1.22486	0.492037	2.86736	1.51973	up
MADP0079	C12H14N2O2	N-Acetyl-5-Hydroxytryptamine	1210-83-9	9	9	20393	12383	12046	50027000	1.75373	0.422525	2452.18	11.2598	up
MADP0192	C8H17NO2	Methacholine	62-51-1	17846	16933	90661	59794	62014	287250	1.58159	0.337157	3.26099	1.70531	up
MADN0083	C6H10O4	Adipic Acid	124-04-9	23826	26915	21895	61412	47562	105130	2.22833	0.111862	2.94763	1.55956	up
MADN0203	C7H6O4	3,5-Dihydroxybenzoic acid	99-10-5	114450	63550	111490	134660	118630	383380	1.52874	0.30825	2.19928	1.13703	up
MEDN0206	C5H8O5	Citramalic Acid	597-44-4	7694.2	8787.9	20056	16363	18380	45260	1.6521	0.257138	2.18958	1.13065	up
MEDN1052	C5H8O5	2-Hydroxyglutaric acid	13095-48-2	7694.2	8787.9	20056	16363	18380	45260	1.6521	0.257138	2.18958	1.13065	up
MEDN1510	C10H20O2	4-Ethyloctanoic acid	16493-80-4	563.59	1297.8	4657.3	6434.3	6512.7	6434.3	1.966	0.0765285	2.97319	1.57201	up
MEDN0311	C12H22O4	Dodecanedioic Aicd	693-23-2	8764.1	9902.2	13241	28865	24087	19484	2.35462	0.021973	2.2702	1.18282	up
MEDN1428	C20H30O4	20-COOH-AA	79551-84-1	2904.9	3220.1	5972.5	11306	9064.8	8421.9	2.25392	0.0134708	2.38005	1.25099	up
MEDP1422	C15H29NO5	Carnitine C8-OH	-	127500	55040	233930	150710	153390	756620	1.239	0.39955	2.54693	1.34876	up
MEDP1429	C12H21NO6	Carnitine C5:DC	-	26321	10564	29760	19222	66664	54712	1.4432	0.219311	2.10966	1.07701	up
MEDP1517	C17H31NO4	Carnitine C10:1	-	67519	22376	117520	64405	86717	395720	1.21473	0.402271	2.63646	1.3986	up

## Sheet: GH vs C DMs-down
Index	Formula	Compounds	CAS	C1	C2	C3	GH1	GH2	GH3	VIP	p_value	Fold_Change	Log2FC	Type
MADN0020	C13H16N2O4	Phenylacetyl-L-Glutamine	28047-15-6	1641200	702330	304000	451360	290520	176490	1.60937	0.281298	0.346878	-1.5275	down
MADN0120	C9H9NO4	3-Hydroxyhippuric Acid	1637-75-8	26873	9407.9	15811	14520	2612.3	4705.3	1.65217	0.19093	0.419213	-1.25424	down
MADN0159	C7H14N2O3	N-Acetylornithine	6205/8/9	112870	160340	203800	89037	74687	71529	2.15578	0.0862164	0.493183	-1.01981	down
MADN0335	C8H8O3	4-Hydroxy-3-methylbenzoic acid	499-76-3	5532.9	22514	33369	8534.3	10189	8947.8	1.07038	0.299189	0.450553	-1.15023	down
MADN0434	C13H15N3O3	Trp-Gly	7360-09-0	15137	19175	16880	9567	4476.6	10689	2.05551	0.024325	0.483134	-1.0495	down
MADP0007	C6H13N3O3	L-Citrulline	372-75-8	3608800	5310700	2694700	1474300	2068100	2222800	2.09858	0.116177	0.496392	-1.01045	down
MADP0162	C9H18N2O3	Leu-Ala	7298-84-2	59420	15753	14692	13670	14109	7345.5	1.52595	0.340816	0.390859	-1.35528	down
MADP0258	C10H7NO4	Xanthurenic Acid	59-00-7	83629	30515	24201	27477	9	9	1.79883	0.17934	0.198742	-2.33103	down
MADP0272	C7H7NO4	2-Furoylglycine	5657-19-2	62246	13011	15242	26781	16805	9	1.07736	0.447701	0.481718	-1.05374	down
MEDN0105	C26H45NO7S	Taurocholic acid	81-24-3	161800	175700	58032	133950	16864	36947	1.47431	0.252364	0.474705	-1.0749	down
MEDN1139	C18H36O3	DL-2-hydroxystearic acid	629-22-1	7560.8	6227	6243.4	5297.2	9	3293	1.33225	0.122858	0.42929	-1.21997	down
MEDN1621	C6H8O7	Isocitric acid	320-77-4	290370	235170	380680	225180	105220	96468	1.96012	0.0545651	0.471042	-1.08607	down
MEDN1685	C4H10N2O2	β-N-Methylamino-L-Alanine	15920-93-1	707630	567180	1158100	236970	425150	508530	1.89177	0.127558	0.481173	-1.05537	down
MEDP1512	C14H20N2O3	Phe-Val	-	56200	48724	60189	15026	36129	22207	2.13373	0.0213457	0.444314	-1.17035	down
